# Supplementary material for: miRFA: an automated pipeline for microRNA functional analysis with correlation support from TCGA and TCPA expression data in pancreatic cancer
Source: BMC Bioinformatics. 2019 Jul 16;20:393. doi: 10.1186/s12859-019-2974-3 (PMC6636046; doi:10.1186/s12859-019-2974-3)
Supplement: Supplementary file 1 — Hsa-miR-22-5p KEGG pathways. Table of enriched KEGG pathways for hsa-miR-22-5p. ‘N’ describes number of genes described for a specific KEGG pathway, ‘DE’ describes number of genes enriched for the pathway and ‘P.DE’ is the p-value. (CSV 5 kb) [file 12859_2019_2974_MOESM1_ESM.csv]

Pathway	N	DE	P.DE
path:hsa04010	MAPK signaling pathway	295	24	0.0101109497159631
path:hsa05163	Human cytomegalovirus infection	225	24	0.000265604936089302
path:hsa04360	Axon guidance	181	23	2.39859959743268e-05
path:hsa05166	Human T-cell leukemia virus 1 infection	219	22	0.00107183015536899
path:hsa05170	Human immunodeficiency virus 1 infection	212	20	0.00373154001186536
path:hsa04144	Endocytosis	244	19	0.0310070203358643
path:hsa04310	Wnt signaling pathway	158	19	0.000254286022166162
path:hsa05161	Hepatitis B	163	19	0.000380111914504479
path:hsa05203	Viral carcinogenesis	201	19	0.00455019398367044
path:hsa04810	Regulation of actin cytoskeleton	214	18	0.0177860527997679
path:hsa05167	Kaposi sarcoma-associated herpesvirus infection	186	18	0.00444381127915978
path:hsa05169	Epstein-Barr virus infection	201	17	0.0199201473616966
path:hsa05205	Proteoglycans in cancer	201	17	0.0199201473616966
path:hsa04068	FoxO signaling pathway	132	16	0.000706244118528301
path:hsa04510	Focal adhesion	199	16	0.0353801481029375
path:hsa04915	Estrogen signaling pathway	138	15	0.00307084252786404
path:hsa05152	Tuberculosis	179	15	0.0297999975649849
path:hsa04218	Cellular senescence	160	14	0.0254271599139396
path:hsa04380	Osteoclast differentiation	128	14	0.0039415385676907
path:hsa04530	Tight junction	170	14	0.0397374936068138
path:hsa04630	JAK-STAT signaling pathway	162	14	0.0279242288050037
path:hsa04728	Dopaminergic synapse	131	14	0.0048570700016305
path:hsa04934	Cushing syndrome	155	14	0.01991294826807
path:hsa05225	Hepatocellular carcinoma	168	14	0.0364982980368202
path:hsa04071	Sphingolipid signaling pathway	119	13	0.00543510888373531
path:hsa04390	Hippo signaling pathway	154	13	0.0392704362830986
path:hsa04520	Adherens junction	72	13	3.98123403091293e-05
path:hsa04550	Signaling pathways regulating pluripotency of stem cells	139	13	0.0188133907343403
path:hsa04910	Insulin signaling pathway	137	13	0.0168610094696363
path:hsa04921	Oxytocin signaling pathway	153	13	0.0375532400428669
path:hsa05224	Breast cancer	147	13	0.0283594528412655
path:hsa05226	Gastric cancer	149	13	0.0312183002663852
path:hsa04611	Platelet activation	124	12	0.0184352969005976
path:hsa04625	C-type lectin receptor signaling pathway	104	12	0.00479944570495218
path:hsa04650	Natural killer cell mediated cytotoxicity	131	12	0.0270916937079974
path:hsa04660	T cell receptor signaling pathway	101	12	0.00377617178579559
path:hsa04725	Cholinergic synapse	112	12	0.00863490817719919
path:hsa04919	Thyroid hormone signaling pathway	116	12	0.0112879931625778
path:hsa05215	Prostate cancer	97	12	0.00269282198935441
path:hsa04668	TNF signaling pathway	110	11	0.0188530251836513
path:hsa04914	Progesterone-mediated oocyte maturation	99	11	0.00898428733622917
path:hsa05210	Colorectal cancer	86	11	0.00307538435528493
path:hsa05211	Renal cell carcinoma	69	11	0.000483781926836821
path:hsa05220	Chronic myeloid leukemia	76	11	0.00111637242227337
path:hsa01522	Endocrine resistance	98	10	0.0216140220628388
path:hsa01524	Platinum drug resistance	73	10	0.00282469040199575
path:hsa04012	ErbB signaling pathway	85	10	0.00845371214756578
path:hsa04350	TGF-beta signaling pathway	90	10	0.0124541441183358
path:hsa04720	Long-term potentiation	67	10	0.00146427055081885
path:hsa04922	Glucagon signaling pathway	103	10	0.0293873014773557
path:hsa04928	Parathyroid hormone synthesis, secretion and action	106	10	0.0349055188763656
path:hsa04931	Insulin resistance	108	10	0.0389628845840276
path:hsa01521	EGFR tyrosine kinase inhibitor resistance	79	9	0.0148754843754262
path:hsa04658	Th1 and Th2 cell differentiation	92	9	0.0361431115166147
path:hsa04662	B cell receptor signaling pathway	71	9	0.00758041437125639
path:hsa04664	Fc epsilon RI signaling pathway	68	9	0.00570577487523391
path:hsa04666	Fc gamma R-mediated phagocytosis	91	9	0.0340162507754361
path:hsa04911	Insulin secretion	86	9	0.0246706872364001
path:hsa05100	Bacterial invasion of epithelial cells	74	9	0.00989230282091379
path:hsa05132	Salmonella infection	86	9	0.0246706872364001
path:hsa00562	Inositol phosphate metabolism	74	8	0.0279735152890292
path:hsa04917	Prolactin signaling pathway	70	8	0.0207292271351724
path:hsa05014	Amyotrophic lateral sclerosis (ALS)	51	8	0.00312966925313581
path:hsa05031	Amphetamine addiction	68	8	0.0176583607737961
path:hsa05131	Shigellosis	65	8	0.0136852959257549
path:hsa05212	Pancreatic cancer	75	8	0.0300276464011098
path:hsa05213	Endometrial cancer	58	8	0.00699194106756184
path:hsa05221	Acute myeloid leukemia	66	8	0.0149287044786227
path:hsa05120	Epithelial cell signaling in Helicobacter pylori infection	68	7	0.0483210097924339
path:hsa05223	Non-small cell lung cancer	66	7	0.0421438635389178
path:hsa04330	Notch signaling pathway	48	6	0.0289655880286455
path:hsa04340	Hedgehog signaling pathway	47	6	0.0263965239402159
path:hsa04930	Type II diabetes mellitus	46	6	0.0239833906297411
path:hsa04962	Vasopressin-regulated water reabsorption	44	6	0.0196103020207817
path:hsa05030	Cocaine addiction	49	6	0.0316938742298529
path:hsa00563	Glycosylphosphatidylinositol (GPI)-anchor biosynthesis	25	5	0.00654952334803139
path:hsa04960	Aldosterone-regulated sodium reabsorption	37	5	0.0332761925359763
path:hsa05020	Prion diseases	35	5	0.0268269693467274
path:hsa05033	Nicotine addiction	40	5	0.0446206455944048
