# Supplementary material for: miRFA: an automated pipeline for microRNA functional analysis with correlation support from TCGA and TCPA expression data in pancreatic cancer
Source: BMC Bioinformatics. 2019 Jul 16;20:393. doi: 10.1186/s12859-019-2974-3 (PMC6636046; doi:10.1186/s12859-019-2974-3)
Supplement: Supplementary file 2 — Hsa-miR-24-3p KEGG pathways. Table of enriched KEGG pathways for hsa-miR-24-3p. ‘N’ describes number of genes described for a specific KEGG pathway, ‘DE’ describes number of genes enriched for the pathway and ‘P.DE’ is the p-value. (CSV 3 kb) [file 12859_2019_2974_MOESM2_ESM.csv]

Pathway	N	DE	P.DE
path:hsa05200	Pathways in cancer	530	86	0.00100129265871338
path:hsa05168	Herpes simplex virus 1 infection	492	78	0.0032580414064122
path:hsa04010	MAPK signaling pathway	295	55	0.000313643427728183
path:hsa04151	PI3K-Akt signaling pathway	354	54	0.0264591102134536
path:hsa05165	Human papillomavirus infection	330	53	0.0109568239824671
path:hsa04144	Endocytosis	244	49	0.000105542976595938
path:hsa05170	Human immunodeficiency virus 1 infection	212	45	5.08916232950021e-05
path:hsa04360	Axon guidance	181	40	5.1402591365151e-05
path:hsa04510	Focal adhesion	199	40	0.000436426933209246
path:hsa04810	Regulation of actin cytoskeleton	214	39	0.00342297250812148
path:hsa04014	Ras signaling pathway	232	38	0.0213112134635657
path:hsa05163	Human cytomegalovirus infection	225	38	0.0134611136017189
path:hsa05205	Proteoglycans in cancer	201	36	0.00639940501336775
path:hsa04015	Rap1 signaling pathway	206	35	0.015797425126517
path:hsa05203	Viral carcinogenesis	201	33	0.0294746629240821
path:hsa04210	Apoptosis	136	31	0.000195116357593862
path:hsa04217	Necroptosis	162	30	0.00758744363971497
path:hsa05152	Tuberculosis	179	29	0.0457710179618183
path:hsa04110	Cell cycle	124	27	0.00104523349838212
path:hsa05160	Hepatitis C	155	27	0.0234119397162561
path:hsa05161	Hepatitis B	163	27	0.0414639581700564
path:hsa05162	Measles	132	27	0.002738474590343
path:hsa04514	Cell adhesion molecules (CAMs)	144	25	0.0294682500419709
path:hsa04380	Osteoclast differentiation	128	24	0.013680263034237
path:hsa05100	Bacterial invasion of epithelial cells	74	24	2.02032060190305e-06
path:hsa04071	Sphingolipid signaling pathway	119	23	0.010942523194497
path:hsa04670	Leukocyte transendothelial migration	112	22	0.0104978971765819
path:hsa05145	Toxoplasmosis	113	22	0.0116331327853726
path:hsa04152	AMPK signaling pathway	120	21	0.0402224151069612
path:hsa04066	HIF-1 signaling pathway	100	20	0.0117545334863514
path:hsa04115	p53 signaling pathway	72	20	0.000167595559539484
path:hsa04933	AGE-RAGE signaling pathway in diabetic complications	100	20	0.0117545334863514
path:hsa05142	Chagas disease (American trypanosomiasis)	103	20	0.0161104499995919
path:hsa05414	Dilated cardiomyopathy (DCM)	91	20	0.00398470037835428
path:hsa01521	EGFR tyrosine kinase inhibitor resistance	79	18	0.00410360618193674
path:hsa05222	Small cell lung cancer	93	18	0.0223785862915066
path:hsa05410	Hypertrophic cardiomyopathy (HCM)	85	18	0.00912176797110476
path:hsa04520	Adherens junction	72	17	0.00352936043408986
path:hsa04666	Fc gamma R-mediated phagocytosis	91	17	0.0354247991545032
path:hsa05412	Arrhythmogenic right ventricular cardiomyopathy (ARVC)	72	17	0.00352936043408986
path:hsa05120	Epithelial cell signaling in Helicobacter pylori infection	68	16	0.00474991641508579
path:hsa05210	Colorectal cancer	86	16	0.041829156460891
path:hsa05212	Pancreatic cancer	75	16	0.0125930008545948
path:hsa03320	PPAR signaling pathway	74	15	0.0240013015325115
path:hsa04721	Synaptic vesicle cycle	78	15	0.0369161194190754
path:hsa01524	Platinum drug resistance	73	14	0.0437337313136272
path:hsa05131	Shigellosis	65	14	0.0174258652768368
path:hsa05130	Pathogenic Escherichia coli infection	55	13	0.0100074709554299
path:hsa04961	Endocrine and other factor-regulated calcium reabsorption	48	11	0.0214294223425816
path:hsa05014	Amyotrophic lateral sclerosis (ALS)	51	11	0.0326315496280779
path:hsa00270	Cysteine and methionine metabolism	47	10	0.0441094187942842
path:hsa00250	Alanine, aspartate and glutamate metabolism	35	8	0.0470067341054427
path:hsa00534	Glycosaminoglycan biosynthesis - heparan sulfate / heparin	24	8	0.00470152379771576
