# Supplementary material for: miRFA: an automated pipeline for microRNA functional analysis with correlation support from TCGA and TCPA expression data in pancreatic cancer
Source: BMC Bioinformatics. 2019 Jul 16;20:393. doi: 10.1186/s12859-019-2974-3 (PMC6636046; doi:10.1186/s12859-019-2974-3)
Supplement: Supplementary file 3 — Hsa-miR-106b-5p KEGG pathways. Table of enriched KEGG pathways for hsa-miR-106b-5p. ‘N’ describes number of genes described for a specific KEGG pathway, ‘DE’ describes number of genes enriched for the pathway and ‘P.DE’ is the p-value. (CSV 3 kb) [file 12859_2019_2974_MOESM3_ESM.csv]

Pathway	N	DE	P.DE
path:hsa05200	Pathways in cancer	530	79	0.0001488897084445
path:hsa05168	Herpes simplex virus 1 infection	492	71	0.000832640444326443
path:hsa04151	PI3K-Akt signaling pathway	354	51	0.00454625274066003
path:hsa04015	Rap1 signaling pathway	206	46	1.07286710679408e-07
path:hsa04010	MAPK signaling pathway	295	45	0.00252744488433909
path:hsa04014	Ras signaling pathway	232	40	0.00039847784658485
path:hsa04510	Focal adhesion	199	36	0.000299065624686996
path:hsa04810	Regulation of actin cytoskeleton	214	36	0.00121255308434576
path:hsa05166	Human T-cell leukemia virus 1 infection	219	31	0.0294664813191166
path:hsa05205	Proteoglycans in cancer	201	31	0.00951181537764768
path:hsa04020	Calcium signaling pathway	188	29	0.0118567357114941
path:hsa04390	Hippo signaling pathway	154	29	0.000575861229043571
path:hsa04072	Phospholipase D signaling pathway	148	28	0.000659315207088381
path:hsa04360	Axon guidance	181	28	0.012781093451153
path:hsa04550	Signaling pathways regulating pluripotency of stem cells	139	28	0.000226050027456247
path:hsa04022	cGMP-PKG signaling pathway	166	27	0.00749719300807691
path:hsa04110	Cell cycle	124	26	0.000191900376681665
path:hsa05161	Hepatitis B	163	26	0.0110070641299529
path:hsa05167	Kaposi sarcoma-associated herpesvirus infection	186	26	0.0494589385024539
path:hsa05224	Breast cancer	147	25	0.00557059781721075
path:hsa04068	FoxO signaling pathway	132	24	0.00271309182292703
path:hsa04926	Relaxin signaling pathway	130	24	0.00219918815670851
path:hsa04140	Autophagy - animal	128	23	0.00383905684373535
path:hsa05226	Gastric cancer	149	23	0.0231168664161605
path:hsa04380	Osteoclast differentiation	128	22	0.00792668625779857
path:hsa04371	Apelin signaling pathway	137	21	0.0311223869005142
path:hsa04611	Platelet activation	124	21	0.0110273935270562
path:hsa04071	Sphingolipid signaling pathway	119	19	0.0268689144651948
path:hsa04724	Glutamatergic synapse	114	19	0.0177676140924755
path:hsa04914	Progesterone-mediated oocyte maturation	99	19	0.00391696428124546
path:hsa04933	AGE-RAGE signaling pathway in diabetic complications	100	19	0.00439558150084384
path:hsa04350	TGF-beta signaling pathway	90	18	0.00310208002689208
path:hsa01521	EGFR tyrosine kinase inhibitor resistance	79	17	0.00176838452802835
path:hsa04066	HIF-1 signaling pathway	100	17	0.0201489123961124
path:hsa04070	Phosphatidylinositol signaling system	99	17	0.0183729316183405
path:hsa04659	Th17 cell differentiation	107	17	0.0364762364266448
path:hsa05215	Prostate cancer	97	17	0.0151845328565913
path:hsa05222	Small cell lung cancer	93	17	0.0101092794406672
path:hsa01522	Endocrine resistance	98	16	0.03335927845808
path:hsa05140	Leishmaniasis	74	16	0.00226641365463674
path:hsa05142	Chagas disease (American trypanosomiasis)	103	16	0.0496294026801195
path:hsa05218	Melanoma	72	15	0.00446267408684516
path:hsa04115	p53 signaling pathway	72	14	0.0110005241964585
path:hsa04512	ECM-receptor interaction	82	14	0.0319483064857203
path:hsa05212	Pancreatic cancer	75	14	0.0156024431070655
path:hsa04924	Renin secretion	69	13	0.0180239736556911
path:hsa05133	Pertussis	76	13	0.0373441761423903
path:hsa04720	Long-term potentiation	67	12	0.0324097613196751
path:hsa05134	Legionellosis	55	11	0.0186923352508562
path:hsa00510	N-Glycan biosynthesis	49	10	0.0213282398178155
path:hsa04923	Regulation of lipolysis in adipocytes	55	10	0.0441868857077747
path:hsa05014	Amyotrophic lateral sclerosis (ALS)	51	10	0.0276745406645949
path:hsa04340	Hedgehog signaling pathway	47	9	0.04095335264576
path:hsa04710	Circadian rhythm	31	7	0.0304876620755559
path:hsa00532	Glycosaminoglycan biosynthesis - chondroitin sulfate / dermatan sulfate	20	5	0.0431844372506718
