# Supplementary material for: miRFA: an automated pipeline for microRNA functional analysis with correlation support from TCGA and TCPA expression data in pancreatic cancer
Source: BMC Bioinformatics. 2019 Jul 16;20:393. doi: 10.1186/s12859-019-2974-3 (PMC6636046; doi:10.1186/s12859-019-2974-3)
Supplement: Supplementary file 4 — Hsa-miR-885-5p KEGG pathways. Table of enriched KEGG pathways for hsa-miR-885-5p. ‘N’ describes number of genes described for a specific KEGG pathway, ‘DE’ describes number of genes enriched for the pathway and ‘P.DE’ is the p-value. (CSV 3 kb) [file 12859_2019_2974_MOESM4_ESM.csv]

Pathway	N	DE	P.DE
path:hsa05200	Pathways in cancer	530	61	0.00177375417018822
path:hsa05168	Herpes simplex virus 1 infection	492	55	0.00548918051606085
path:hsa04151	PI3K-Akt signaling pathway	354	43	0.00311501792817278
path:hsa05165	Human papillomavirus infection	330	35	0.0468881900851691
path:hsa05163	Human cytomegalovirus infection	225	33	0.000401497660396136
path:hsa04810	Regulation of actin cytoskeleton	214	29	0.00303642836917867
path:hsa05160	Hepatitis C	155	28	2.90516090468996e-05
path:hsa05166	Human T-cell leukemia virus 1 infection	219	27	0.0143167342075433
path:hsa04360	Axon guidance	181	25	0.00444577497607338
path:hsa04514	Cell adhesion molecules (CAMs)	144	25	0.000149625690226336
path:hsa05167	Kaposi sarcoma-associated herpesvirus infection	186	25	0.00633042027992434
path:hsa05205	Proteoglycans in cancer	201	25	0.0162569165443085
path:hsa04921	Oxytocin signaling pathway	153	21	0.00933841216909288
path:hsa05162	Measles	132	21	0.00159328941347104
path:hsa04110	Cell cycle	124	20	0.00172136737106742
path:hsa04310	Wnt signaling pathway	158	20	0.024963746774925
path:hsa04390	Hippo signaling pathway	154	20	0.0194352695106684
path:hsa04530	Tight junction	170	20	0.0487771441593646
path:hsa04934	Cushing syndrome	155	20	0.0207186606263273
path:hsa05161	Hepatitis B	163	20	0.0334714028068108
path:hsa05224	Breast cancer	147	20	0.0120930194901617
path:hsa05225	Hepatocellular carcinoma	168	20	0.0439710531192496
path:hsa05226	Gastric cancer	149	20	0.0139172319617025
path:hsa04670	Leukocyte transendothelial migration	112	19	0.00120834076284422
path:hsa04072	Phospholipase D signaling pathway	148	18	0.0453560101386342
path:hsa04371	Apelin signaling pathway	137	18	0.0231641569860448
path:hsa04012	ErbB signaling pathway	85	17	0.000308838071405025
path:hsa04550	Signaling pathways regulating pluripotency of stem cells	139	17	0.0485759832306774
path:hsa04726	Serotonergic synapse	115	17	0.00903643473903566
path:hsa04722	Neurotrophin signaling pathway	119	16	0.0256885247042705
path:hsa04724	Glutamatergic synapse	114	16	0.017764792400401
path:hsa04727	GABAergic synapse	89	15	0.0040813579119524
path:hsa05210	Colorectal cancer	86	15	0.00290761902613711
path:hsa05222	Small cell lung cancer	93	15	0.0062203785009642
path:hsa01522	Endocrine resistance	98	14	0.0222533010015609
path:hsa05032	Morphine addiction	91	14	0.0121347452477525
path:hsa05220	Chronic myeloid leukemia	76	14	0.00234749996844218
path:hsa05215	Prostate cancer	97	13	0.0425984197536469
path:hsa05231	Choline metabolism in cancer	99	13	0.0489763981892669
path:hsa04211	Longevity regulating pathway	89	12	0.048208711404462
path:hsa05212	Pancreatic cancer	75	12	0.0144922952673553
path:hsa04520	Adherens junction	72	11	0.025794975060667
path:hsa05213	Endometrial cancer	58	11	0.00531296024662259
path:hsa04720	Long-term potentiation	67	10	0.037651413698261
path:hsa05211	Renal cell carcinoma	69	10	0.0448436809872491
path:hsa05416	Viral myocarditis	59	10	0.016808999349422
path:hsa05130	Pathogenic Escherichia coli infection	55	9	0.0280214065043742
path:hsa05216	Thyroid cancer	37	9	0.00196268667456288
path:hsa04672	Intestinal immune network for IgA production	49	8	0.0376709311844319
path:hsa05219	Bladder cancer	41	8	0.0139108987572722
path:hsa04130	SNARE interactions in vesicular transport	34	6	0.0488949927062353
