# Supplementary material for: miRFA: an automated pipeline for microRNA functional analysis with correlation support from TCGA and TCPA expression data in pancreatic cancer
Source: BMC Bioinformatics. 2019 Jul 16;20:393. doi: 10.1186/s12859-019-2974-3 (PMC6636046; doi:10.1186/s12859-019-2974-3)
Supplement: Supplementary file 5 — Significant correlations on mRNA expression level. This table contains all significant correlations on mRNA expression level for all 15 miRNAs. ‘Gene’ is the predicted miRNA target, ‘PCC’ = Pearson’s correlation coefficient, ‘adj_P_value’ = adjusted p-value. (CSV 880 kb) [file 12859_2019_2974_MOESM5_ESM.csv]

miRNA	Gene	PCC	P_value	adj_P_value
hsa-miR-885-5p	KIAA1217	-0.634228336751929	7.16191498005858e-22	7.51523611907481e-19
hsa-miR-885-5p	ALPK1	-0.632656763073716	9.68392555563309e-22	7.62124941228325e-19
hsa-miR-885-5p	CLDN16	-0.62715047914345	2.74941222602805e-21	1.73102993750726e-18
hsa-miR-885-5p	MB21D1	-0.62380492375301	5.13108206506641e-21	2.69210772347151e-18
hsa-miR-885-5p	FAM83B	-0.610356977128342	5.85061041148959e-20	2.6311030821956e-17
hsa-miR-885-5p	C3orf52	-0.584344366386859	4.73191779887525e-18	1.82626706698357e-15
hsa-miR-885-5p	S100A14	-0.583733976279206	5.22122096659852e-18	1.82626706698357e-15
hsa-miR-885-5p	OSBPL3	-0.578739937924365	1.15899035070689e-17	3.64850162402529e-15
hsa-miR-885-5p	MYO1E	-0.577772746457705	1.35041789845397e-17	3.86465049484827e-15
hsa-miR-885-5p	EREG	-0.563145173494806	1.28340838472765e-16	2.88583542508759e-14
hsa-miR-885-5p	GPRC5A	-0.561776406674758	1.57551128520901e-16	3.3064730172253e-14
hsa-miR-885-5p	MPZL1	-0.559929332783557	2.07467709847694e-16	3.86865686953683e-14
hsa-miR-885-5p	ANTXR2	-0.559882455726613	2.08917302357453e-16	3.86865686953683e-14
hsa-miR-885-5p	IYD	-0.555176824656623	4.17940025346203e-16	6.92460631468341e-14
hsa-miR-885-5p	TNFAIP8	-0.554538855854662	4.58751004475882e-16	7.05135974358367e-14
hsa-miR-885-5p	RASSF3	-0.554367075189186	4.70389309451261e-16	7.05135974358367e-14
hsa-miR-885-5p	FOSL2	-0.552961197035827	5.77125080865793e-16	8.25813524802508e-14
hsa-miR-885-5p	CAPZA1	-0.552106206485152	6.53247903711406e-16	8.94097565601525e-14
hsa-miR-885-5p	FHL2	-0.550444289744128	8.30292336920508e-16	1.0890667819274e-13
hsa-miR-885-5p	TET3	-0.549781821155755	9.13245552615845e-16	1.14995879985387e-13
hsa-miR-885-5p	ACTR3	-0.547347313550814	1.29356207211202e-15	1.50819755666986e-13
hsa-miR-885-5p	KCNK6	-0.546833004252742	1.39178765333912e-15	1.56476697596841e-13
hsa-miR-885-5p	VANGL1	-0.546337644444788	1.49326264098677e-15	1.62096234269874e-13
hsa-miR-885-5p	CDH11	-0.542986042010113	2.39668285234878e-15	2.43379278038515e-13
hsa-miR-885-5p	HOXA1	-0.53813981125267	4.70658245484555e-15	4.48979441450115e-13
hsa-miR-885-5p	MCL1	-0.536610159736016	5.81093068706724e-15	5.37784435079542e-13
hsa-miR-885-5p	RASEF	-0.536402426871426	5.9791789160686e-15	5.37784435079542e-13
hsa-miR-885-5p	LAMC2	-0.533840442602922	8.48835324241413e-15	7.22198270462694e-13
hsa-miR-885-5p	TMEM144	-0.532303907404025	1.045871823226e-14	8.26945145691816e-13
hsa-miR-885-5p	SYTL4	-0.532269521501686	1.05075622070116e-14	8.26945145691816e-13
hsa-miR-885-5p	ARPC2	-0.530813831336608	1.27924877326414e-14	9.82213448350122e-13
hsa-miR-885-5p	STK17B	-0.529358528494442	1.55588254519377e-14	1.16617101244524e-12
hsa-miR-885-5p	VCL	-0.529010975874094	1.63012677858396e-14	1.19340444162379e-12
hsa-miR-885-5p	SLC6A14	-0.526919673130479	2.1555108060327e-14	1.50789955942021e-12
hsa-miR-885-5p	PGM2	-0.521808601732398	4.23242778665305e-14	2.71911891273139e-12
hsa-miR-885-5p	PLA2R1	-0.520563320277782	4.98018602398025e-14	3.13552512069797e-12
hsa-miR-885-5p	KLF3	-0.517821776097492	7.10863168074646e-14	4.30345625595959e-12
hsa-miR-885-5p	IGF2BP1	-0.510286263909904	1.85991229963964e-13	1.0645461671392e-11
hsa-miR-885-5p	PCYT1A	-0.509710713990873	1.99974986312416e-13	1.12414510162765e-11
hsa-miR-885-5p	ARHGAP42	-0.509446829138552	2.06723911607261e-13	1.1416962697187e-11
hsa-miR-885-5p	RCC2	-0.508113679170641	2.44357878415366e-13	1.28206433541929e-11
hsa-miR-885-5p	TMEM154	-0.507635497787426	2.59419637585544e-13	1.33877544117917e-11
hsa-miR-106b-5p	TNS1	-0.507352744515486	2.68747211441427e-13	1.66892018305126e-09
hsa-miR-885-5p	SLC44A2	-0.507009584834756	2.80506885732483e-13	1.42425109078364e-11
hsa-miR-885-5p	PRDM8	-0.506681698709866	2.92210504939753e-13	1.43731042117241e-11
hsa-miR-885-5p	GSDMA	-0.506137072994091	3.12709359520118e-13	1.51447548272205e-11
hsa-miR-885-5p	FAM107B	-0.5056525797448	3.32116928608154e-13	1.58409710796738e-11
hsa-miR-885-5p	LPP	-0.504582656824796	3.79221768269324e-13	1.78177630822661e-11
hsa-miR-885-5p	NOTCH2	-0.504373370816419	3.89168156574662e-13	1.80161964249564e-11
hsa-miR-885-5p	MPZL2	-0.502317271936243	5.01413799286917e-13	2.28760962341336e-11
hsa-miR-885-5p	RAB27B	-0.501957550680672	5.24053807528493e-13	2.3421656537855e-11
hsa-miR-885-5p	SPRED1	-0.501564052089244	5.49959521119968e-13	2.37160626367899e-11
hsa-miR-885-5p	DACT1	-0.500756892542594	6.07058102201429e-13	2.51449856017118e-11
hsa-miR-24-3p	UBE2D4	-0.499428158947934	7.13848386524422e-13	2.40923830451993e-09
hsa-miR-106b-5p	NFIC	-0.495421859321339	1.15868945504485e-12	3.59773075791426e-09
hsa-miR-885-5p	GALNT10	-0.494963965140279	1.22415404870436e-12	4.69955725039187e-11
hsa-miR-885-5p	TFRC	-0.494364179339621	1.31537002701033e-12	4.98889740364883e-11
hsa-miR-885-5p	CAP1	-0.493848463928991	1.39906007141831e-12	5.24314417241053e-11
hsa-miR-885-5p	TCF12	-0.493078864871378	1.5336605432408e-12	5.67995692955535e-11
hsa-miR-423-3p	PARVA	-0.491976427852571	1.74864533894582e-12	1.66121307199853e-09
hsa-miR-885-5p	FAM72B	-0.491501070839837	1.85014057394673e-12	6.69453163998197e-11
hsa-miR-885-5p	AHNAK	-0.491156876955991	1.92718381997653e-12	6.89406211964330e-11
hsa-miR-885-5p	TCF21	-0.491001071085087	1.96307644228831e-12	6.94355577564451e-11
hsa-miR-106b-5p	DIP2C	-0.489002102256493	2.48541022364236e-12	4.22926041465011e-09
hsa-miR-885-5p	IQGAP1	-0.488645014115349	2.59197886487214e-12	8.86907550719293e-11
hsa-miR-106b-5p	KIAA1462	-0.488221430349068	2.72416129768123e-12	4.22926041465011e-09
hsa-miR-885-5p	STX6	-0.487256713049079	3.05013864539006e-12	1.03245553286967e-10
hsa-miR-885-5p	WNT5A	-0.486824027040014	3.2083791560454e-12	1.06315553507694e-10
hsa-miR-885-5p	ZWILCH	-0.485954939321842	3.55069631660673e-12	1.16433250048729e-10
hsa-miR-885-5p	TM4SF1	-0.484150331933227	4.37864172876132e-12	1.40652695532047e-10
hsa-miR-885-5p	MACC1	-0.48384775497307	4.53471074831228e-12	1.4275269435687e-10
hsa-miR-885-5p	GPX8	-0.481791373443947	5.74813865971546e-12	1.77403338242983e-10
hsa-miR-885-5p	EPPK1	-0.480817339874356	6.42784017336862e-12	1.96454765687033e-10
hsa-miR-106b-5p	PCYT1B	-0.480090527769952	6.98527907656768e-12	8.67571661309705e-09
hsa-miR-885-5p	CLDN1	-0.479914684305367	7.12704460964341e-12	2.13675585058643e-10
hsa-miR-885-5p	TPM1	-0.47975970296089	7.25430567348352e-12	2.15439191133265e-10
hsa-miR-24-3p	ACACB	-0.479591456253496	7.39495883196538e-12	1.66386573719221e-08
hsa-miR-885-5p	TMEM106A	-0.478497098020491	8.37667741964709e-12	2.44164634417121e-10
hsa-miR-885-5p	MOCOS	-0.477774668559304	9.09293610954816e-12	2.62610668558327e-10
hsa-miR-885-5p	PARVA	-0.476782985878707	1.01737551579136e-11	2.91154374882835e-10
hsa-miR-885-5p	CHML	-0.476541433099338	1.04553517507614e-11	2.96517543345917e-10
hsa-miR-885-5p	CAB39	-0.476383258453511	1.06438346015334e-11	2.99167779693099e-10
hsa-miR-106b-5p	ZMAT3	-0.47615403313716	1.09228512844119e-11	9.75549333694064e-09
hsa-miR-885-5p	CCDC68	-0.47542893079502	1.18530387427745e-11	3.27310227739072e-10
hsa-miR-106b-5p	CC2D2A	-0.475294844326002	1.20332820708277e-11	9.75549333694064e-09
hsa-miR-885-5p	DOCK5	-0.474993282298717	1.24484308319466e-11	3.40762263121459e-10
hsa-miR-106b-5p	METTL24	-0.474908618625677	1.25674632359944e-11	9.75549333694064e-09
hsa-miR-885-5p	TSPAN14	-0.474583236837308	1.30353048844832e-11	3.53751204968562e-10
hsa-miR-885-5p	EIF2S3	-0.474490171680887	1.31721980096237e-11	3.54410934481158e-10
hsa-miR-885-5p	ZDHHC3	-0.472914304608233	1.57136393218338e-11	4.12221138209441e-10
hsa-miR-885-5p	AKAP13	-0.472579883803498	1.63112060041355e-11	4.24360962818334e-10
hsa-miR-885-5p	RAD51	-0.470973489006904	1.95030923267894e-11	4.95126892296233e-10
hsa-miR-106b-5p	SGCD	-0.470835784837697	1.98033320350938e-11	1.30882166911443e-08
hsa-miR-885-5p	LBR	-0.470449114711772	2.06705869083374e-11	5.12370138483827e-10
hsa-miR-106b-5p	FGFR1	-0.470273717138077	2.10760333190729e-11	1.30882166911443e-08
hsa-miR-885-5p	IER5	-0.469694877947994	2.24695951215552e-11	5.52611605020747e-10
hsa-miR-885-5p	FAM72A	-0.467241470722912	2.9435789261253e-11	6.86398996995736e-10
hsa-miR-885-5p	FAM72C	-0.467241470722912	2.9435789261253e-11	6.86398996995736e-10
hsa-miR-885-5p	FAM72D	-0.467241470722912	2.9435789261253e-11	6.86398996995736e-10
hsa-miR-106b-5p	CTIF	-0.467003377865975	3.02139672373071e-11	1.68646845889463e-08
hsa-miR-885-5p	BNIP2	-0.466415496333269	3.22218665160717e-11	7.45841439651424e-10
hsa-miR-106b-5p	PARVA	-0.46631192978928	3.25887624907176e-11	1.68646845889463e-08
hsa-miR-106b-5p	KANK2	-0.46541249338441	3.59502921156828e-11	1.71731780029531e-08
hsa-miR-885-5p	MUC1	-0.464404691294734	4.0116812891548e-11	9.02055192732808e-10
hsa-miR-885-5p	CABP4	-0.463605821055315	4.37488902772654e-11	9.69869764738251e-10
hsa-miR-885-5p	AMMECR1L	-0.463437120112852	4.45557065301637e-11	9.8084870039829e-10
hsa-miR-885-5p	EGFR	-0.462948748101847	4.69735814251136e-11	1.02689468282123e-09
hsa-miR-24-3p	SESN1	-0.462488426030576	4.93688091208539e-11	7.12860669055028e-08
hsa-miR-885-5p	PPARG	-0.462174350482956	5.10706126654398e-11	1.10876061152279e-09
hsa-miR-885-5p	DPCR1	-0.462049388622435	5.17634188654957e-11	1.11610440129165e-09
hsa-miR-24-3p	CCDC69	-0.461864627013965	5.28044940040761e-11	7.12860669055028e-08
hsa-miR-885-5p	KLF6	-0.461757487216058	5.34174670077986e-11	1.12726902588734e-09
hsa-miR-106b-5p	CPQ	-0.461165766845531	5.69291777829526e-11	2.4066451249963e-08
hsa-miR-106b-5p	TTC28	-0.460691685547084	5.99033294230295e-11	2.4066451249963e-08
hsa-miR-106b-5p	ZDHHC15	-0.460369955753745	6.20069597422558e-11	2.4066451249963e-08
hsa-miR-106b-5p	ZBTB47	-0.459581774264201	6.74677314021138e-11	2.45218060946063e-08
hsa-miR-885-5p	PSMB9	-0.459020032948087	7.16413512835441e-11	1.48373009105656e-09
hsa-miR-106b-5p	GUCY1A3	-0.458935662110696	7.22894485573904e-11	2.45218060946063e-08
hsa-miR-106b-5p	MOCS1	-0.458587257270405	7.5026459870776e-11	2.45218060946063e-08
hsa-miR-885-5p	BACE2	-0.458214508553897	7.8065933265261e-11	1.60621933280419e-09
hsa-miR-423-3p	ZCCHC24	-0.457773468399148	8.1816638886978e-11	3.88629034713145e-08
hsa-miR-106b-5p	SLC46A3	-0.457566666138275	8.36349430329458e-11	2.59686498117297e-08
hsa-miR-885-5p	MR1	-0.457309265279578	8.59529198151792e-11	1.75701163362457e-09
hsa-miR-885-5p	CTNNB1	-0.457106456223739	8.78230333858477e-11	1.7836574780558e-09
hsa-miR-885-5p	LONRF3	-0.455595907053689	1.03047927415019e-10	2.04021934278288e-09
hsa-miR-106b-5p	PRICKLE2	-0.455350527937328	1.05751325625811e-10	2.98507150971038e-08
hsa-miR-885-5p	EPS8	-0.454850966484222	1.11469181681762e-10	2.19315614958867e-09
hsa-miR-106b-5p	MSRB3	-0.45462111951767	1.14199540063791e-10	3.08338758172236e-08
hsa-miR-885-5p	CD80	-0.454488191925072	1.15808057420431e-10	2.26437120968645e-09
hsa-miR-106b-5p	TSHZ2	-0.45353038288336	1.28065086436738e-10	3.24022470557728e-08
hsa-miR-106b-5p	RORB	-0.453354844048409	1.30443828726944e-10	3.24022470557728e-08
hsa-miR-885-5p	LIMS1	-0.452028385160219	1.49856058641621e-10	2.82483157247799e-09
hsa-miR-885-5p	SKIL	-0.451819111283166	1.53163884045136e-10	2.85899990683385e-09
hsa-miR-885-5p	SP140L	-0.45179902516057	1.53485064884028e-10	2.85899990683385e-09
hsa-miR-885-5p	POF1B	-0.451598167915451	1.56732910102163e-10	2.88535205264099e-09
hsa-miR-885-5p	SLC6A20	-0.4512231406256	1.62976209844931e-10	2.97280125781495e-09
hsa-miR-885-5p	NET1	-0.450510007088349	1.75519483649562e-10	3.15734476873613e-09
hsa-miR-106b-5p	ACSS3	-0.450292033722812	1.79536579963569e-10	4.28816215989909e-08
hsa-miR-34a-5p	METTL16	-0.44961941845768	1.92501872028202e-10	1.23797953901337e-06
hsa-miR-885-5p	AJUBA	-0.449113808821739	2.02840525861472e-10	3.58731446860626e-09
hsa-miR-106b-5p	LMO3	-0.448918186454183	2.06983206471538e-10	4.76061374884538e-08
hsa-miR-106b-5p	GREB1	-0.448435005258709	2.17569761815858e-10	4.82538650313027e-08
hsa-miR-106b-5p	SMOC2	-0.447998559384574	2.27581750761275e-10	4.87338852492248e-08
hsa-miR-885-5p	PARP14	-0.447961217863948	2.2845878523458e-10	3.99549031065809e-09
hsa-miR-885-5p	MALL	-0.447671997079108	2.35363421346161e-10	4.07804975863421e-09
hsa-miR-885-5p	VTCN1	-0.447612888022329	2.36799211169143e-10	4.07804975863421e-09
hsa-miR-106b-5p	NEGR1	-0.446927513961241	2.5407924468958e-10	5.25944036507431e-08
hsa-miR-24-3p	P2RX1	-0.446285703408128	2.71364021662899e-10	2.48273054232088e-07
hsa-miR-885-5p	EML4	-0.44560267542102	2.91008505976261e-10	4.95186365845011e-09
hsa-miR-885-5p	UST	-0.44535875018421	2.98352245496814e-10	5.04819710003904e-09
hsa-miR-885-5p	CLDN18	-0.44530883370016	2.99877019602065e-10	5.04819710003904e-09
hsa-miR-885-5p	KLF5	-0.444791444992428	3.16132459845798e-10	5.26552901372789e-09
hsa-miR-106b-5p	LHFP	-0.444139098074583	3.37847186618566e-10	6.66936538732406e-08
hsa-miR-885-5p	CLMN	-0.44410177716868	3.39132213857249e-10	5.618885311698e-09
hsa-miR-106b-5p	DSTYK	-0.443971044552208	3.43671002245362e-10	6.66936538732406e-08
hsa-miR-423-3p	NRK	-0.44393375613847	3.4497632734412e-10	1.09242503658971e-07
hsa-miR-106b-5p	FOXP2	-0.443291507643398	3.68226817622814e-10	6.92935920435659e-08
hsa-miR-106b-5p	CYBRD1	-0.441454571894222	4.43412133576714e-10	8.09879220444527e-08
hsa-miR-106b-5p	KIAA2022	-0.440713555578943	4.77774177783613e-10	8.47707898296067e-08
hsa-miR-423-3p	SH3D19	-0.440558436495878	4.85286661092353e-10	1.15255582009434e-07
hsa-miR-106b-5p	ZFHX4	-0.439123806084943	5.60405313506065e-10	9.65667918006066e-08
hsa-miR-885-5p	CYTIP	-0.43897280633084	5.68936855625122e-10	9.18468318721992e-09
hsa-miR-885-5p	CD1A	-0.438769996291259	5.80593660282511e-10	9.32504511514972e-09
hsa-miR-885-5p	SDC4	-0.43864429202588	5.87934337622622e-10	9.39501164891378e-09
hsa-miR-106b-5p	PODN	-0.43859380328283	5.90907904738011e-10	9.65667918006066e-08
hsa-miR-24-3p	C22orf39	-0.438350939774387	6.05416028349254e-10	4.08655819135747e-07
hsa-miR-885-5p	C5AR2	-0.438206311343698	6.14218894412668e-10	9.71638733472904e-09
hsa-miR-106b-5p	DIXDC1	-0.438107509322841	6.20303573478635e-10	9.78208144573663e-08
hsa-miR-106b-5p	BHMT2	-0.437950616299911	6.30085761400105e-10	9.78208144573663e-08
hsa-miR-885-5p	TMC7	-0.43736420921443	6.67986367297346e-10	1.05141054212602e-08
hsa-miR-106b-5p	MRAS	-0.437149755314626	6.82390223663147e-10	1.02630839696019e-07
hsa-miR-106b-5p	RBMS3	-0.436978301859086	6.94121621132495e-10	1.02630839696019e-07
hsa-miR-885-5p	MELK	-0.436503483247916	7.27637553757793e-10	1.139603492154e-08
hsa-miR-885-5p	BUB1	-0.436228774395405	7.4773760695025e-10	1.1652861320195e-08
hsa-miR-885-5p	DSCR3	-0.436138842783507	7.54433685175309e-10	1.1699296753359e-08
hsa-miR-24-3p	ZBED3	-0.435204817546336	8.27498139955808e-10	5.00086040251807e-07
hsa-miR-106b-5p	PRDM6	-0.434180969729088	9.15448366712742e-10	1.3220777575084e-07
hsa-miR-885-5p	STRN	-0.434044914023798	9.27795331422969e-10	1.4317155408429e-08
hsa-miR-106b-5p	ABCC9	-0.433701486983054	9.59681574910778e-10	1.35445967731726e-07
hsa-miR-423-3p	MFAP4	-0.433675809242731	9.62107794841669e-10	1.82800481019917e-07
hsa-miR-106b-5p	ZNF570	-0.433215554707114	1.00661530464763e-09	1.38912912041373e-07
hsa-miR-24-3p	LRRC2	-0.432928157666485	1.0354099003804e-09	5.01387241578561e-07
hsa-miR-24-3p	TTLL11	-0.432883900097336	1.03991427882961e-09	5.01387241578561e-07
hsa-miR-885-5p	UACA	-0.432192604269957	1.11277991294776e-09	1.70050056599979e-08
hsa-miR-106b-5p	PKD2	-0.432159061152997	1.11643826701106e-09	1.46963893793705e-07
hsa-miR-106b-5p	PYGO1	-0.432028736447177	1.13076268922224e-09	1.46963893793705e-07
hsa-miR-885-5p	SLFN5	-0.431588191604664	1.18051181784032e-09	1.77811062323509e-08
hsa-miR-885-5p	NSUN5	-0.431439316206058	1.19779715475293e-09	1.7955549729344e-08
hsa-miR-885-5p	PROSER2	-0.430783209650523	1.2769341707972e-09	1.90351923418103e-08
hsa-miR-885-5p	CLMP	-0.430381783895612	1.3278197024088e-09	1.96243024562578e-08
hsa-miR-106b-5p	NCAM2	-0.430344424435892	1.33265392276251e-09	1.68893486946024e-07
hsa-miR-106b-5p	LAYN	-0.429439494786636	1.45508411347708e-09	1.80721446893854e-07
hsa-miR-106b-5p	PDE3A	-0.428640274312092	1.5721952400469e-09	1.91244476540974e-07
hsa-miR-106b-5p	SLITRK3	-0.428449919770219	1.60140302417563e-09	1.91244476540974e-07
hsa-miR-106b-5p	F13A1	-0.428107007796859	1.6553473525698e-09	1.9174937750918e-07
hsa-miR-106b-5p	ADAMTSL1	-0.428031956608466	1.66738589138417e-09	1.9174937750918e-07
hsa-miR-885-5p	WDR75	-0.42792414449065	1.68482758109176e-09	2.45548019688743e-08
hsa-miR-423-3p	PRELP	-0.427503319768152	1.75461036380062e-09	2.77813307601765e-07
hsa-miR-24-3p	FAM46C	-0.427270094841132	1.79447886061086e-09	8.07515487274888e-07
hsa-miR-885-5p	GNG12	-0.426183015320024	1.99214888835369e-09	2.8636003198801e-08
hsa-miR-24-3p	CERK	-0.425966442678132	2.03396782516983e-09	8.55914322578233e-07
hsa-miR-885-5p	ITGBL1	-0.425715828536452	2.08341872032176e-09	2.98118278707859e-08
hsa-miR-106b-5p	CDK15	-0.425570910194262	2.11254167759409e-09	2.38525160324714e-07
hsa-miR-24-3p	C6orf89	-0.425359970964451	2.15563607167851e-09	8.55914322578233e-07
hsa-miR-885-5p	KRT19	-0.425200395043006	2.18879997083915e-09	3.11780194941251e-08
hsa-miR-106b-5p	HEG1	-0.425120106235553	2.2056718285786e-09	2.44593250990591e-07
hsa-miR-106b-5p	MAN1C1	-0.42411900772278	2.4268815967163e-09	2.6429768093071e-07
hsa-miR-106b-5p	SCN2B	-0.423940643160397	2.46848075587459e-09	2.6429768093071e-07
hsa-miR-885-5p	SULT1B1	-0.423558961136779	2.55982481637501e-09	3.5974680901556e-08
hsa-miR-885-5p	HLA-E	-0.423419201461394	2.59408164528671e-09	3.62940845305003e-08
hsa-miR-885-5p	SP1	-0.422994978590712	2.70079694328965e-09	3.72834728719228e-08
hsa-miR-885-5p	HIP1	-0.422956681029171	2.71063683916489e-09	3.72834728719228e-08
hsa-miR-24-3p	CTNS	-0.422675060584865	2.78406509072969e-09	1.04402440902363e-06
hsa-miR-885-5p	SLC16A5	-0.422643127307277	2.79251144397218e-09	3.8055523920452e-08
hsa-miR-106b-5p	FERMT2	-0.422568422069044	2.81236774266625e-09	2.91080061365957e-07
hsa-miR-106b-5p	GAS7	-0.422021065033463	2.96206876638714e-09	3.01548312119084e-07
hsa-miR-885-5p	RHPN2	-0.421854775622247	3.00905246217659e-09	4.08297290988444e-08
hsa-miR-101-3p	PLEC	-0.421814099676476	3.02065417672751e-09	3.87718202077498e-07
hsa-miR-106b-5p	PRELP	-0.42164042373011	3.07067825087685e-09	3.0756309577331e-07
hsa-miR-106b-5p	SDC2	-0.420911147670759	3.28960209752222e-09	3.22458439055588e-07
hsa-miR-885-5p	DIAPH3	-0.420550371166213	3.40340163636387e-09	4.53979167426841e-08
hsa-miR-26a-5p	PARVA	-0.420501979280022	3.41895193427146e-09	9.0781174191141e-06
hsa-miR-26a-5p	CALU	-0.420051495632474	3.56704024326684e-09	9.0781174191141e-06
hsa-miR-106b-5p	DMGDH	-0.419708118056908	3.68405841697256e-09	3.47503987328407e-07
hsa-miR-106b-5p	MFAP3L	-0.419600620610708	3.72144746538382e-09	3.47503987328407e-07
hsa-miR-106b-5p	CRTAP	-0.419521393521761	3.74923786650617e-09	3.47503987328407e-07
hsa-miR-24-3p	CXCL12	-0.419396420226049	3.79348223002239e-09	1.2939458095721e-06
hsa-miR-24-3p	ATOH8	-0.419283441549002	3.83391350984326e-09	1.2939458095721e-06
hsa-miR-101-3p	SIX4	-0.419282457382632	3.83426753062804e-09	4.49737026827783e-07
hsa-miR-106b-5p	LRIG1	-0.418399904389334	4.1647677688372e-09	3.80341291830574e-07
hsa-miR-106b-5p	ALDH1L2	-0.417799213656691	4.40526301781425e-09	3.96473671603282e-07
hsa-miR-106b-5p	PTGER3	-0.417549109972194	4.50929890582014e-09	4.00039231502044e-07
hsa-miR-106b-5p	RASGRF2	-0.417301079975466	4.61481149227755e-09	4.03633512211882e-07
hsa-miR-423-3p	ACSS3	-0.417264334533163	4.63064429935446e-09	5.87595395062715e-07
hsa-miR-885-5p	SLC44A1	-0.416670621957811	4.89384432307887e-09	6.2416337982994e-08
hsa-miR-885-5p	NRAS	-0.416662939392693	4.89734291035563e-09	6.2416337982994e-08
hsa-miR-106b-5p	RUNX1T1	-0.416578883048883	4.9357795715496e-09	4.25710988046153e-07
hsa-miR-423-3p	C6orf132	-0.416551917441721	4.94817174789654e-09	5.87595395062715e-07
hsa-miR-34a-5p	TAF9B	-0.416411347090773	5.01325919073169e-09	5.37337830926591e-06
hsa-miR-24-3p	KCNJ5	-0.416152821850046	5.13512538289314e-09	1.57554983338767e-06
hsa-miR-106b-5p	BNC2	-0.416074882428528	5.17242253711421e-09	4.38357450200992e-07
hsa-miR-106b-5p	SLIT2	-0.415968850072465	5.22358314249169e-09	4.38357450200992e-07
hsa-miR-885-5p	NAA50	-0.415442904510015	5.48465355778477e-09	6.90986468644378e-08
hsa-miR-22-5p	RAB3GAP1	-0.415038240541842	5.69404462346624e-09	9.59256717566613e-06
hsa-miR-106b-5p	NKAPL	-0.414860783607633	5.78828179513373e-09	4.66999690263365e-07
hsa-miR-106b-5p	MRVI1	-0.414856648864952	5.79049535431226e-09	4.66999690263365e-07
hsa-miR-885-5p	AMMECR1	-0.41479067866342	5.82592353264336e-09	7.30677580906825e-08
hsa-miR-423-3p	AR	-0.414646293655168	5.90419410062782e-09	6.23220488399604e-07
hsa-miR-106b-5p	DLG2	-0.4146360603621	5.9097798552755e-09	4.70509396170011e-07
hsa-miR-885-5p	NFIX	-0.414281625408338	6.10642174315196e-09	7.59802990017485e-08
hsa-miR-106b-5p	ZFP37	-0.414017927159087	6.25680129318846e-09	4.91832101654434e-07
hsa-miR-885-5p	EYA4	-0.41357535406426	6.51724997210634e-09	8.04560898517285e-08
hsa-miR-885-5p	RBPMS	-0.413497424787207	6.56418015221301e-09	8.07189028092444e-08
hsa-miR-106b-5p	DUSP3	-0.413400801318672	6.62282093711317e-09	5.1409647524341e-07
hsa-miR-34a-5p	FOXP2	-0.413298035871787	6.68574360712084e-09	5.65100570640975e-06
hsa-miR-106b-5p	CCDC80	-0.413088751307107	6.81567470583675e-09	5.22535060780818e-07
hsa-miR-885-5p	ARF6	-0.412666291455587	7.085411293216e-09	8.63472404391211e-08
hsa-miR-885-5p	SFXN3	-0.412595507137115	7.13160181517519e-09	8.63472404391211e-08
hsa-miR-885-5p	VWA2	-0.412243692727575	7.36552098791261e-09	8.88377780457813e-08
hsa-miR-885-5p	TPRG1	-0.412069550052432	7.48402764138325e-09	8.99225916605896e-08
hsa-miR-106b-5p	RGL1	-0.411447832762686	7.92229737978253e-09	5.99969106444506e-07
hsa-miR-423-3p	KIAA1217	-0.411156254359204	8.13626711243997e-09	7.72945375681797e-07
hsa-miR-885-5p	HHIP	-0.411056620152675	8.21065094699348e-09	9.71696585756973e-08
hsa-miR-106b-5p	TBCEL	-0.410899686130153	8.32914435464053e-09	6.23180559545996e-07
hsa-miR-24-3p	SKIDA1	-0.410542261339148	8.60520373998869e-09	2.32340500979695e-06
hsa-miR-106b-5p	ZNF843	-0.409686829672779	9.30218573427054e-09	6.87697302497857e-07
hsa-miR-885-5p	SEMA3C	-0.409317292964168	9.6198248213184e-09	1.12160031620409e-07
hsa-miR-34a-5p	USP22	-0.409283962827055	9.64898258027735e-09	6.20526069737636e-06
hsa-miR-106b-5p	GPR161	-0.408832512406156	1.00524077848383e-08	7.34417086398184e-07
hsa-miR-101-3p	LMNB2	-0.40845265487819	1.04044053115258e-08	1.01579447210029e-06
hsa-miR-885-5p	KPNA4	-0.408435258293179	1.04208071927913e-08	1.19725186287982e-07
hsa-miR-106b-5p	ABCA6	-0.408416522236367	1.04384998267964e-08	7.50991213979451e-07
hsa-miR-106b-5p	PARD3B	-0.408250168389575	1.05968640719557e-08	7.50991213979451e-07
hsa-miR-106b-5p	CALD1	-0.40808336247335	1.07579821911554e-08	7.50991213979451e-07
hsa-miR-106b-5p	C16orf45	-0.408078208247997	1.07629980747458e-08	7.50991213979451e-07
hsa-miR-885-5p	AREG	-0.407939580327331	1.08987537503033e-08	1.24308973934619e-07
hsa-miR-106b-5p	FTO	-0.407881381152765	1.09562375385851e-08	7.55980390162373e-07
hsa-miR-885-5p	SERBP1	-0.407715330169788	1.11218579201457e-08	1.26395699395735e-07
hsa-miR-885-5p	SH3D19	-0.407265667764442	1.15825562776327e-08	1.31157867489164e-07
hsa-miR-101-3p	TEAD3	-0.40710642163277	1.17500775067312e-08	1.06498429765555e-06
hsa-miR-885-5p	PKD1L2	-0.406919024989246	1.19502028648947e-08	1.33876294016686e-07
hsa-miR-885-5p	COL5A2	-0.406511567485002	1.23967325274835e-08	1.38386219845808e-07
hsa-miR-106b-5p	PCDHB5	-0.406433399789262	1.24842143771563e-08	8.51944739364181e-07
hsa-miR-106b-5p	C1QTNF7	-0.406269014322288	1.26701321201568e-08	8.55233918110583e-07
hsa-miR-885-5p	ADAM12	-0.406028112330742	1.2947415453311e-08	1.43515717771208e-07
hsa-miR-885-5p	CORO1C	-0.405945555027555	1.30437787036526e-08	1.44076545119643e-07
hsa-miR-106b-5p	PRKG1	-0.405837079287433	1.31714455064167e-08	8.79512651557505e-07
hsa-miR-106b-5p	P2RY1	-0.405430094353019	1.36612483527373e-08	8.91850624590029e-07
hsa-miR-885-5p	PCSK5	-0.405411242269089	1.36843567277607e-08	1.49060051830418e-07
hsa-miR-106b-5p	SYNPO2	-0.405341277481187	1.37704472976027e-08	8.91850624590029e-07
hsa-miR-106b-5p	NXPH3	-0.40532782278419	1.37870627955947e-08	8.91850624590029e-07
hsa-miR-885-5p	CDCA2	-0.40516666731712	1.39875842174134e-08	1.51837638332474e-07
hsa-miR-106b-5p	STARD8	-0.405155071650552	1.40021202285829e-08	8.96424398139176e-07
hsa-miR-885-5p	RNASEL	-0.404586437915377	1.47330734982894e-08	1.58834641687038e-07
hsa-miR-885-5p	VGLL4	-0.404470703070012	1.48862820860277e-08	1.5993862118367e-07
hsa-miR-106b-5p	KCNE4	-0.404211507532967	1.52349890154096e-08	9.65400834547894e-07
hsa-miR-106b-5p	SPSB4	-0.403906325037699	1.56556529505543e-08	9.82036412352954e-07
hsa-miR-101-3p	NACC1	-0.403866959637576	1.57107220141107e-08	1.29196327496313e-06
hsa-miR-885-5p	TES	-0.403844588386	1.57421006995344e-08	1.67986891532658e-07
hsa-miR-24-3p	CBX7	-0.403807805555429	1.57938248074137e-08	3.80743990893008e-06
hsa-miR-423-3p	SMOC2	-0.403723794421398	1.59125760144253e-08	1.37426792851855e-06
hsa-miR-106b-5p	SERPING1	-0.403229410785704	1.66290083132058e-08	1.02243704579216e-06
hsa-miR-885-5p	SCEL	-0.402981576368558	1.69997456183964e-08	1.80185855914855e-07
hsa-miR-106b-5p	CYS1	-0.402951500417881	1.704527432508e-08	1.0377564074387e-06
hsa-miR-885-5p	CBLB	-0.402885442118326	1.71456853160587e-08	1.80517114966397e-07
hsa-miR-106b-5p	IL1R1	-0.402689409304548	1.74470266179388e-08	1.05190325531456e-06
hsa-miR-24-3p	RASIP1	-0.402633889610947	1.7533293913821e-08	3.94499113060971e-06
hsa-miR-34a-5p	TSR1	-0.402367884970491	1.79523457614018e-08	1.04955941446886e-05
hsa-miR-885-5p	CLDN23	-0.402253200291195	1.81359750328401e-08	1.89674582735484e-07
hsa-miR-22-5p	UBL3	-0.402112613571156	1.83635459028631e-08	1.47673583954046e-05
hsa-miR-106b-5p	ZHX3	-0.402044349461007	1.84750357489209e-08	1.09266640000761e-06
hsa-miR-22-5p	CUL3	-0.401481074557705	1.9420192882449e-08	1.47673583954046e-05
hsa-miR-885-5p	TNFRSF11B	-0.401204342524929	1.99014273041328e-08	2.0676466387264e-07
hsa-miR-885-5p	GNAI3	-0.401137747391095	2.00189379853094e-08	2.07301370979454e-07
hsa-miR-885-5p	ELK1	-0.401009515036388	2.02470950111973e-08	2.08976574082784e-07
hsa-miR-24-3p	RWDD2A	-0.400886310918474	2.04686621535441e-08	4.42805377924427e-06
hsa-miR-24-3p	VIPR2	-0.400600190269145	2.09922549534543e-08	4.42805377924427e-06
hsa-miR-106b-5p	SPG20	-0.400494145449942	2.11895695804252e-08	1.24138893485321e-06
hsa-miR-885-5p	ATP10A	-0.400269523475888	2.16134300582403e-08	2.21625660662347e-07
hsa-miR-34a-5p	DSTYK	-0.40021252380428	2.17222794946379e-08	1.1641331619168e-05
hsa-miR-885-5p	ICAM1	-0.400156200223684	2.18303560305118e-08	2.23123249298868e-07
hsa-miR-885-5p	ISL2	-0.400012491564571	2.21084616359244e-08	2.252344246922e-07
hsa-miR-885-5p	ETV3	-0.399886092830698	2.23558850405776e-08	2.27020406799156e-07
hsa-miR-106b-5p	FREM1	-0.399728960991844	2.26671854929746e-08	1.31554413001283e-06
hsa-miR-885-5p	RASA2	-0.399652526764716	2.28201167791005e-08	2.3098947787977e-07
hsa-miR-106b-5p	TFDP2	-0.39896892074965	2.42327735932351e-08	1.38681366495214e-06
hsa-miR-26a-5p	SSR3	-0.398967488099862	2.42358206750527e-08	4.11201090786728e-05
hsa-miR-106b-5p	JAM2	-0.3989177588349	2.43418179516559e-08	1.38681366495214e-06
hsa-miR-885-5p	COMMD2	-0.398910882154023	2.43565105723532e-08	2.44965799622262e-07
hsa-miR-24-3p	TAL1	-0.398213657706596	2.58913261658633e-08	5.03014067536114e-06
hsa-miR-106b-5p	MSR1	-0.398203955282043	2.59133271985559e-08	1.46292510820938e-06
hsa-miR-24-3p	MTO1	-0.397955013764388	2.64840140433196e-08	5.03014067536114e-06
hsa-miR-885-5p	HECW1	-0.397894875246345	2.66236816865666e-08	2.64389116559343e-07
hsa-miR-24-3p	ECHDC3	-0.397807692459125	2.68274169352594e-08	5.03014067536114e-06
hsa-miR-106b-5p	CEP68	-0.397497104284919	2.75654840875681e-08	1.54217708273692e-06
hsa-miR-130b-3p	LRCH1	-0.396804814654078	2.9281571026399e-08	2.30504527119813e-05
hsa-miR-885-5p	CCDC80	-0.396693006015702	2.95681963916049e-08	2.91788972541605e-07
hsa-miR-106b-5p	HGF	-0.396392052041144	3.03531761867258e-08	1.68297521535328e-06
hsa-miR-885-5p	NCK1	-0.396034361694952	3.13122281117356e-08	3.08034044049199e-07
hsa-miR-106b-5p	C11orf95	-0.395976122729825	3.1471114477198e-08	1.72951876905663e-06
hsa-miR-24-3p	GEMIN4	-0.395941564903936	3.15657607590793e-08	5.4947188739751e-06
hsa-miR-885-5p	LMO4	-0.395887372497282	3.17147334009135e-08	3.1102174687251e-07
hsa-miR-24-3p	CECR6	-0.395875571061729	3.17472646051895e-08	5.4947188739751e-06
hsa-miR-106b-5p	MAP1B	-0.395561585952934	3.2624661620649e-08	1.77718551459851e-06
hsa-miR-885-5p	KDM5B	-0.395441252530344	3.29670639471557e-08	3.2037568906985e-07
hsa-miR-885-5p	SLC28A3	-0.395438874991229	3.29738638051561e-08	3.2037568906985e-07
hsa-miR-106b-5p	PHYHIPL	-0.395241938867278	3.35418172402349e-08	1.81125813097269e-06
hsa-miR-106b-5p	FAM129A	-0.395074084627571	3.40333168614276e-08	1.8161546778478e-06
hsa-miR-106b-5p	FBLN1	-0.39501181473857	3.4217406973944e-08	1.8161546778478e-06
hsa-miR-885-5p	DNMBP	-0.395011692282691	3.42177699352561e-08	3.31438583865188e-07
hsa-miR-106b-5p	RRAGD	-0.39481382460588	3.48091156602756e-08	1.8319034597484e-06
hsa-miR-24-3p	GNG7	-0.394711166459	3.51197790500889e-08	5.9264627147025e-06
hsa-miR-106b-5p	ANKRD6	-0.39452420638502	3.56924195520765e-08	1.86260441528063e-06
hsa-miR-885-5p	ATP10B	-0.394453995546189	3.59097791408616e-08	3.44646294925099e-07
hsa-miR-885-5p	LAMP3	-0.393566122962361	3.87706991103927e-08	3.70973133129229e-07
hsa-miR-24-3p	FBXO9	-0.393472270904032	3.90856111597406e-08	6.28161607924403e-06
hsa-miR-106b-5p	FAM26E	-0.393094253290679	4.03790991803303e-08	2.083615558134e-06
hsa-miR-106b-5p	DCLK2	-0.393031254688297	4.05986284274097e-08	2.083615558134e-06
hsa-miR-885-5p	SUMO3	-0.393016671871666	4.06496080248485e-08	3.87772624430979e-07
hsa-miR-885-5p	FAM83D	-0.392755127554725	4.15744514317782e-08	3.9420594309409e-07
hsa-miR-24-3p	MARCH8	-0.392518725147368	4.2427770623148e-08	6.56693885021769e-06
hsa-miR-24-3p	NCOA5	-0.392415205890359	4.28067125051227e-08	6.56693885021769e-06
hsa-miR-106b-5p	SETD7	-0.391713672567056	4.54618218396916e-08	2.31408125921709e-06
hsa-miR-106b-5p	LAPTM4A	-0.391596341310245	4.5921066531745e-08	2.31845384684664e-06
hsa-miR-885-5p	B3GNT5	-0.391522445681483	4.6212585616045e-08	4.34260356774059e-07
hsa-miR-106b-5p	PLXDC2	-0.391342047926019	4.69317482274229e-08	2.35037222977658e-06
hsa-miR-885-5p	SLAMF7	-0.390778492291089	4.92483425286757e-08	4.60040896974098e-07
hsa-miR-106b-5p	CTTNBP2	-0.39049868917003	5.04389696116874e-08	2.50580801030863e-06
hsa-miR-885-5p	GDNF	-0.390248230953659	5.15281517762942e-08	4.79913082224184e-07
hsa-miR-106b-5p	PEG3	-0.390197188632858	5.17528783523301e-08	2.55067757593627e-06
hsa-miR-106b-5p	ZNF454	-0.390070505568562	5.23147094736781e-08	2.55806571520898e-06
hsa-miR-106b-5p	OMD	-0.389943216194297	5.28851307913075e-08	2.56575517354703e-06
hsa-miR-24-3p	RABEP1	-0.389732485808102	5.3842637611171e-08	7.90082182337835e-06
hsa-miR-106b-5p	GSTM3	-0.389589802869472	5.45003887829478e-08	2.58450669156384e-06
hsa-miR-106b-5p	FIBIN	-0.389580126318463	5.45452749984402e-08	2.58450669156384e-06
hsa-miR-106b-5p	MPDZ	-0.389496135673056	5.49363741201975e-08	2.58450669156384e-06
hsa-miR-106b-5p	NUAK1	-0.38925792209766	5.60603206556898e-08	2.61755331783333e-06
hsa-miR-885-5p	ATL3	-0.389112982116759	5.67549578753818e-08	5.25198077730089e-07
hsa-miR-885-5p	TPM3	-0.389084817142326	5.68908972382339e-08	5.25198077730089e-07
hsa-miR-885-5p	HFE	-0.388761252328049	5.84752096571961e-08	5.38245497078518e-07
hsa-miR-106b-5p	MYOZ3	-0.388749288455162	5.85345951513073e-08	2.71268534245984e-06
hsa-miR-885-5p	RAB9A	-0.388247821033481	6.10765311532153e-08	5.60550787377031e-07
hsa-miR-885-5p	UBASH3B	-0.387502589366283	6.50509398640887e-08	5.93843812983533e-07
hsa-miR-106b-5p	DOK6	-0.387482951028465	6.51589616330761e-08	2.9973122351215e-06
hsa-miR-885-5p	L3MBTL3	-0.387454862035057	6.53137662381486e-08	5.94242011900844e-07
hsa-miR-26a-5p	DVL3	-0.387271368011216	6.63337687411258e-08	8.44097207230825e-05
hsa-miR-106b-5p	CD81	-0.38719937006734	6.67381544692506e-08	3.04498721126237e-06
hsa-miR-106b-5p	DZIP1	-0.387121877645122	6.71760463676239e-08	3.04498721126237e-06
hsa-miR-24-3p	JAM2	-0.38705588608879	6.75511241332707e-08	9.11940175799155e-06
hsa-miR-885-5p	CLDN2	-0.386908759049299	6.83946090971304e-08	6.20479047371085e-07
hsa-miR-423-3p	GRHL2	-0.386865465721075	6.86447317016628e-08	5.01634577819843e-06
hsa-miR-106b-5p	ZYG11B	-0.386274860002485	7.21458820320819e-08	3.24656469144369e-06
hsa-miR-106b-5p	ZNF660	-0.386145530354115	7.29351285498841e-08	3.2584686927682e-06
hsa-miR-24-3p	FZD4	-0.385953784567127	7.41205541522849e-08	9.32188235143654e-06
hsa-miR-885-5p	ZNF217	-0.385895876565468	7.44821804445844e-08	6.71833535929948e-07
hsa-miR-885-5p	OXR1	-0.385628055411461	7.61768363792535e-08	6.851562312054e-07
hsa-miR-24-3p	MOCS1	-0.385612357369882	7.62773070624406e-08	9.32188235143654e-06
hsa-miR-885-5p	HLA-DOB	-0.385553701926162	7.66538411592944e-08	6.87482313303301e-07
hsa-miR-106b-5p	CMKLR1	-0.385549234615805	7.66825917462677e-08	3.40142067674516e-06
hsa-miR-106b-5p	GJA1	-0.385231602101597	7.87535601254583e-08	3.46191630390521e-06
hsa-miR-106b-5p	RBFOX2	-0.385170000915639	7.9161371200409e-08	3.46191630390521e-06
hsa-miR-24-3p	CD300LG	-0.384697370321398	8.23584398354893e-08	9.75297313841321e-06
hsa-miR-106b-5p	RGMA	-0.383963766618368	8.75676664808438e-08	3.80276369822406e-06
hsa-miR-34a-5p	ZHX3	-0.383949734627773	8.76703246784413e-08	3.31651681180621e-05
hsa-miR-106b-5p	FAM168A	-0.383830419832396	8.85479135388958e-08	3.80984909050545e-06
hsa-miR-106b-5p	PDGFRA	-0.383775077218553	8.89578290053608e-08	3.80984909050545e-06
hsa-miR-885-5p	FBXO28	-0.383606434734993	9.02182060177642e-08	8.0227941396588e-07
hsa-miR-106b-5p	NDN	-0.383069902154627	9.43431136531733e-08	4.01281325880963e-06
hsa-miR-101-3p	ARF1	-0.383021172857511	9.47265886154868e-08	5.90265055310252e-06
hsa-miR-885-5p	EZR	-0.382709779661531	9.7212657084043e-08	8.59622035113953e-07
hsa-miR-106b-5p	FBXL7	-0.382447163769981	9.93578701730284e-08	4.1973630869014e-06
hsa-miR-22-5p	PREPL	-0.382288582806996	1.00675184324661e-07	4.62556710524396e-05
hsa-miR-101-3p	DLG5	-0.382077407456547	1.02455439028171e-07	6.19079228552038e-06
hsa-miR-885-5p	SEPT11	-0.381867054750842	1.04258773477056e-07	9.09159609157266e-07
hsa-miR-885-5p	FIBIN	-0.38179960201345	1.04843461805595e-07	9.11732645756944e-07
hsa-miR-106b-5p	MYLK	-0.38176731756708	1.05124419471816e-07	4.41096381702689e-06
hsa-miR-885-5p	CRTAM	-0.381626676580161	1.06356809801719e-07	9.22345006214353e-07
hsa-miR-24-3p	TSPAN33	-0.381569865752862	1.06858545469022e-07	1.1449129871681e-05
hsa-miR-106b-5p	AKT3	-0.381545765966307	1.07072072797996e-07	4.46253404077553e-06
hsa-miR-885-5p	TMEM87B	-0.380934009214783	1.12631488991474e-07	9.71408020123728e-07
hsa-miR-451a	TNIK	-0.380933614222114	1.12635166447903e-07	6.09356250483155e-05
hsa-miR-106b-5p	CLSTN2	-0.380843027616432	1.13481594890522e-07	4.69813802846763e-06
hsa-miR-885-5p	VTI1A	-0.380647933169646	1.15325305404428e-07	9.91923665063219e-07
hsa-miR-101-3p	ITGA3	-0.380404989443138	1.1766141009812e-07	6.61886602187319e-06
hsa-miR-22-5p	TOR1AIP1	-0.380359596648568	1.18102904362489e-07	4.97410065540017e-05
hsa-miR-106b-5p	ISM1	-0.380280711946298	1.18873927589694e-07	4.88878867769536e-06
hsa-miR-106b-5p	ZBED3	-0.380165282113656	1.20010854212698e-07	4.90307503066353e-06
hsa-miR-24-3p	SPECC1L	-0.380041500176967	1.21241634969766e-07	1.25095994383133e-05
hsa-miR-885-5p	ITGAV	-0.379730860627569	1.2438392585425e-07	1.06113983357501e-06
hsa-miR-885-5p	PTPN14	-0.379127793439513	1.30708779933477e-07	1.10908689819565e-06
hsa-miR-885-5p	TP63	-0.378994130026699	1.32151804776392e-07	1.11831688558087e-06
hsa-miR-24-3p	POLR3H	-0.378923607766066	1.32919306040848e-07	1.30513496492052e-05
hsa-miR-26a-5p	EIF4G1	-0.378893531308079	1.33247930287447e-07	0.000122745434318945
hsa-miR-24-3p	LRRC28	-0.378878377861501	1.33413796414097e-07	1.30513496492052e-05
hsa-miR-106b-5p	FMN2	-0.378537085521645	1.37202393256807e-07	5.56880302042336e-06
hsa-miR-24-3p	GIMAP6	-0.378525701558151	1.37330525319103e-07	1.32425863700564e-05
hsa-miR-106b-5p	HIP1	-0.378358713926798	1.39223293238787e-07	5.61413409748614e-06
hsa-miR-34a-5p	KBTBD6	-0.377893105768065	1.44633924168255e-07	4.42924174440975e-05
hsa-miR-106b-5p	VSTM4	-0.377879934303371	1.447898793621e-07	5.80093645702351e-06
hsa-miR-24-3p	ASB8	-0.377642672675147	1.47626919724943e-07	1.384792885455e-05
hsa-miR-24-3p	GPR155	-0.377635687992645	1.477112411152e-07	1.384792885455e-05
hsa-miR-106b-5p	ACVRL1	-0.377351582228552	1.51180479012024e-07	6.01814599144019e-06
hsa-miR-34a-5p	OAZ2	-0.37720674578188	1.5297902504758e-07	4.47185504582267e-05
hsa-miR-885-5p	ISG20L2	-0.377129750534652	1.53943469130297e-07	1.28204772704279e-06
hsa-miR-885-5p	IRAK2	-0.377084664167024	1.54510925754059e-07	1.28337834900733e-06
hsa-miR-106b-5p	KIAA1614	-0.377028916888577	1.55215334066318e-07	6.13940907357858e-06
hsa-miR-885-5p	VCAN	-0.376957037524809	1.56128129194025e-07	1.29225299654845e-06
hsa-miR-24-3p	ACSL6	-0.376802583852687	1.58106979547975e-07	1.41679313048985e-05
hsa-miR-24-3p	FBXO25	-0.376582455771418	1.60968854373539e-07	1.41679313048985e-05
hsa-miR-24-3p	METTL16	-0.376496589559191	1.6209860804678e-07	1.41679313048985e-05
hsa-miR-22-5p	TRIQK	-0.376420581339064	1.6310499872381e-07	5.88809045392952e-05
hsa-miR-106b-5p	TCF4	-0.376141372018635	1.66853553719735e-07	6.55498378781519e-06
hsa-miR-106b-5p	TIMP2	-0.37606941550934	1.67832918238746e-07	6.55498378781519e-06
hsa-miR-101-3p	TTYH3	-0.376055894770983	1.68017556370405e-07	8.37567518506469e-06
hsa-miR-885-5p	PLIN3	-0.376049062043127	1.68110937618431e-07	1.38175778491598e-06
hsa-miR-885-5p	SEC23IP	-0.37596807992165	1.69221497331271e-07	1.38726373333031e-06
hsa-miR-106b-5p	RNF13	-0.375874523019209	1.70513260040768e-07	6.61804590533232e-06
hsa-miR-885-5p	COL13A1	-0.375820964899892	1.71256999270674e-07	1.40030398364696e-06
hsa-miR-885-5p	HECA	-0.375589396622801	1.74508636153518e-07	1.42319478396704e-06
hsa-miR-24-3p	CYB561D1	-0.37550639184431	1.75688518413911e-07	1.4640709867826e-05
hsa-miR-885-5p	MDFIC	-0.375462199553023	1.76319811248294e-07	1.43425004085176e-06
hsa-miR-106b-5p	CNRIP1	-0.375444078157996	1.76579305983699e-07	6.81091608794266e-06
hsa-miR-106b-5p	RGMB	-0.375346752429535	1.77979266048731e-07	6.82253853186802e-06
hsa-miR-34a-5p	CBX5	-0.375336434672196	1.78128301725575e-07	4.77309628498822e-05
hsa-miR-885-5p	PRPF40A	-0.375116888677939	1.81328053953748e-07	1.47102972285537e-06
hsa-miR-106b-5p	CXorf36	-0.374952769868027	1.83755899276401e-07	6.9759328808471e-06
hsa-miR-106b-5p	PLXNA4	-0.3748547122635	1.85221324374439e-07	6.9759328808471e-06
hsa-miR-106b-5p	PHACTR2	-0.374846079399112	1.85350873645696e-07	6.9759328808471e-06
hsa-miR-885-5p	TREM1	-0.374829720483861	1.85596602336922e-07	1.48666184263774e-06
hsa-miR-26a-5p	DCBLD1	-0.374351463400018	1.92920132524864e-07	0.000122745434318945
hsa-miR-885-5p	BFAR	-0.373869918324993	2.00573410758855e-07	1.59849391663007e-06
hsa-miR-34a-5p	SOCS7	-0.373829690299241	2.01225766002438e-07	5.17633160464672e-05
hsa-miR-106b-5p	FAM8A1	-0.373476262794036	2.07045173433657e-07	7.6534526936896e-06
hsa-miR-106b-5p	CAMSAP2	-0.373475977951545	2.07049927945226e-07	7.6534526936896e-06
hsa-miR-106b-5p	ZFPM2	-0.37312964379036	2.12908904618085e-07	7.74578333845339e-06
hsa-miR-106b-5p	IGFBP7	-0.373061420733185	2.14081622032622e-07	7.74578333845339e-06
hsa-miR-106b-5p	MAB21L1	-0.372999831182144	2.15145626975974e-07	7.74578333845339e-06
hsa-miR-24-3p	RPL3	-0.372932875482666	2.1630808426531e-07	1.6823610301011e-05
hsa-miR-24-3p	DLG2	-0.372902487920069	2.16837643879697e-07	1.6823610301011e-05
hsa-miR-885-5p	CA12	-0.372881467221183	2.17204695167355e-07	1.71368516387678e-06
hsa-miR-885-5p	PANX1	-0.372736333382889	2.19755231778475e-07	1.7294736740966e-06
hsa-miR-24-3p	ALG14	-0.372372964075362	2.26267449715085e-07	1.6894404504246e-05
hsa-miR-24-3p	CFD	-0.37229123067328	2.27757520821905e-07	1.6894404504246e-05
hsa-miR-34a-5p	RHOBTB3	-0.372158709352264	2.30193498468325e-07	5.48286810611037e-05
hsa-miR-106b-5p	PRNP	-0.372014130191147	2.32879587378716e-07	8.21694453194219e-06
hsa-miR-22-5p	SEC62	-0.371979289020822	2.33531365852125e-07	7.86845015344425e-05
hsa-miR-885-5p	NFYA	-0.371795826158911	2.36992361465371e-07	1.85291490231937e-06
hsa-miR-885-5p	RAB32	-0.371784582096869	2.37206069134278e-07	1.85291490231937e-06
hsa-miR-106b-5p	BICC1	-0.371737339106784	2.38106001181265e-07	8.26925817564254e-06
hsa-miR-106b-5p	CACNA2D1	-0.371729287097412	2.38259709837021e-07	8.26925817564254e-06
hsa-miR-106b-5p	FMO3	-0.371724191083155	2.38357039201291e-07	8.26925817564254e-06
hsa-miR-24-3p	SHE	-0.371602345732261	2.40695552381828e-07	1.74698384793262e-05
hsa-miR-106b-5p	RNF180	-0.371205970497629	2.4845597803217e-07	8.52437361093799e-06
hsa-miR-885-5p	TPRXL	-0.371159986569834	2.49371635273062e-07	1.93355149714187e-06
hsa-miR-106b-5p	ZNF135	-0.37102367951214	2.52104887031152e-07	8.60204037617281e-06
hsa-miR-34a-5p	KCNJ8	-0.371019775083596	2.52183600473837e-07	5.79211690945445e-05
hsa-miR-885-5p	ABHD5	-0.370811827825872	2.56410008661779e-07	1.98324006699578e-06
hsa-miR-885-5p	CFI	-0.370596212235397	2.60863876156414e-07	2.00782269471978e-06
hsa-miR-144-3p	SAMD12	-0.370226291897668	2.68678280314574e-07	0.00117949765058098
hsa-miR-24-3p	IRAK1BP1	-0.37018582756869	2.69546548345297e-07	1.90198758341069e-05
hsa-miR-106b-5p	KIF3C	-0.370040135600074	2.72695060373528e-07	9.25375040939675e-06
hsa-miR-24-3p	RWDD1	-0.369925563353554	2.7519576038955e-07	1.9150220439479e-05
hsa-miR-885-5p	KIAA0040	-0.369888588677529	2.76007461165237e-07	2.10891137802953e-06
hsa-miR-24-3p	KATNAL2	-0.369646003150501	2.81390057129253e-07	1.93814580165557e-05
hsa-miR-101-3p	ACTN4	-0.369518189642053	2.84266327355795e-07	1.19906834035561e-05
hsa-miR-885-5p	IDE	-0.36920059935849	2.9153566597551e-07	2.22216531837992e-06
hsa-miR-24-3p	IBA57	-0.369194090628168	2.91686489933244e-07	1.98741586612747e-05
hsa-miR-106b-5p	CRISPLD1	-0.369183101406099	2.91941307941268e-07	9.74707270061976e-06
hsa-miR-24-3p	DMGDH	-0.368939924929454	2.9763493429569e-07	1.98741586612747e-05
hsa-miR-34a-5p	DMGDH	-0.368921952733724	2.98059920064391e-07	6.60973567563482e-05
hsa-miR-24-3p	ZNF778	-0.368839889939493	3.00007840841366e-07	1.98741586612747e-05
hsa-miR-24-3p	TMEM170B	-0.368820275613555	3.00475226787875e-07	1.98741586612747e-05
hsa-miR-106b-5p	CHSY3	-0.368766138812005	3.01768862455331e-07	9.87648043116341e-06
hsa-miR-106b-5p	LRRK2	-0.368749023596127	3.02178950389863e-07	9.87648043116341e-06
hsa-miR-885-5p	PRDM1	-0.368624381726559	3.05181555958843e-07	2.31496756182756e-06
hsa-miR-24-3p	DNASE1L3	-0.368581990062169	3.06209259373713e-07	1.98741586612747e-05
hsa-miR-24-3p	IRAK4	-0.368349807361851	3.11897111376326e-07	1.989618534706e-05
hsa-miR-24-3p	MRO	-0.368327705084408	3.12443799524202e-07	1.989618534706e-05
hsa-miR-106b-5p	LSAMP	-0.368234588944973	3.14757068204547e-07	1.02337245735614e-05
hsa-miR-22-5p	RBBP5	-0.368113749318437	3.17783521250652e-07	9.44751715529881e-05
hsa-miR-24-3p	NMUR1	-0.368052338461262	3.19332225231951e-07	2.01447899094922e-05
hsa-miR-885-5p	RBMS2	-0.36791597101786	3.22797116907405e-07	2.43684729981897e-06
hsa-miR-423-3p	EVC	-0.367807164581866	3.25587509890464e-07	2.20934381711386e-05
hsa-miR-101-3p	FAM114A1	-0.367763942408254	3.2670235877905e-07	1.26772575140373e-05
hsa-miR-24-3p	CDH23	-0.367617171836998	3.30515414664898e-07	2.03346703735342e-05
hsa-miR-101-3p	TNRC18	-0.367488250843047	3.33899855311456e-07	1.26772575140373e-05
hsa-miR-106b-5p	MOXD1	-0.367091351441755	3.44528809116246e-07	1.1085616086072e-05
hsa-miR-106b-5p	LRRC32	-0.367017851639264	3.46532346455669e-07	1.10926075849985e-05
hsa-miR-24-3p	ANGEL1	-0.366932049882005	3.48885332059761e-07	2.04780520991599e-05
hsa-miR-106b-5p	SASH1	-0.366898840667823	3.49800143696598e-07	1.11397891915686e-05
hsa-miR-423-3p	IGFBP5	-0.366418989800206	3.63277546599588e-07	2.30075779513072e-05
hsa-miR-885-5p	DLX4	-0.366405037546233	3.63676758445976e-07	2.71292520281501e-06
hsa-miR-106b-5p	RNF217	-0.366063185967495	3.73590252744379e-07	1.17171488360737e-05
hsa-miR-22-5p	SUCO	-0.366035248494751	3.74411754435253e-07	0.000105126500384209
hsa-miR-34a-5p	DNAJC18	-0.365720004427056	3.83802130048175e-07	7.54092716936518e-05
hsa-miR-106b-5p	SHISA6	-0.365626890536165	3.8661861082781e-07	1.19461854545029e-05
hsa-miR-106b-5p	CRISPLD2	-0.365625396142229	3.8666397364816e-07	1.19461854545029e-05
hsa-miR-885-5p	TIFAB	-0.365533851334258	3.89452579334681e-07	2.89833739892571e-06
hsa-miR-34a-5p	DHX40	-0.365465605149006	3.91543980167817e-07	7.54092716936518e-05
hsa-miR-34a-5p	NDST1	-0.365235320302612	3.98680646491084e-07	7.54092716936518e-05
hsa-miR-24-3p	RNF115	-0.36519274015014	4.00013793517375e-07	2.30777188567716e-05
hsa-miR-106b-5p	CTGF	-0.365082086861317	4.0349822433647e-07	1.24045741244033e-05
hsa-miR-24-3p	CDIP1	-0.364942736628273	4.07927637428773e-07	2.33348436664764e-05
hsa-miR-885-5p	EDAR	-0.36487509783324	4.10094350936992e-07	3.0447571149756e-06
hsa-miR-106b-5p	PGR	-0.364868128681092	4.10318222543219e-07	1.25520993201645e-05
hsa-miR-885-5p	CALU	-0.364652148382399	4.17314453729885e-07	3.07659461438332e-06
hsa-miR-24-3p	ARHGEF15	-0.364621189628131	4.18326601767128e-07	2.37286097641018e-05
hsa-miR-22-5p	HADH	-0.36456220814088	4.20261412163119e-07	0.00011178953563539
hsa-miR-106b-5p	SLITRK4	-0.364471237045544	4.23262394132294e-07	1.28846052331448e-05
hsa-miR-885-5p	SKA3	-0.36446357547023	4.23516070329941e-07	3.11502006868845e-06
hsa-miR-106b-5p	UHRF1BP1L	-0.364332011019524	4.27894953643186e-07	1.29620861567033e-05
hsa-miR-26a-5p	XXYLT1	-0.364184855277262	4.32844075230593e-07	0.000244797371435969
hsa-miR-24-3p	SLC1A2	-0.364113221301526	4.35273029596681e-07	2.42566709077637e-05
hsa-miR-423-3p	SERPINA4	-0.364097806919103	4.35797400247376e-07	2.4353384131471e-05
hsa-miR-106b-5p	DMD	-0.363981868582456	4.39760832587817e-07	1.32568678173318e-05
hsa-miR-106b-5p	SIRPA	-0.363873644594295	4.43491641981968e-07	1.33047492594591e-05
hsa-miR-106b-5p	ARHGAP31	-0.363777709697811	4.46824106507372e-07	1.33063773420297e-05
hsa-miR-106b-5p	P2RX7	-0.36374884703417	4.47831379143994e-07	1.33063773420297e-05
hsa-miR-24-3p	RSAD1	-0.363451907696552	4.58321117240778e-07	2.4847915935897e-05
hsa-miR-885-5p	UBQLN4	-0.363361069594188	4.61576748316826e-07	3.38704802727592e-06
hsa-miR-106b-5p	ZBTB8A	-0.363323151615038	4.62942259246096e-07	1.36898639519917e-05
hsa-miR-885-5p	RTKN2	-0.363223579375119	4.66546496773417e-07	3.41555435312259e-06
hsa-miR-885-5p	VGLL3	-0.362966796178936	4.7596560194834e-07	3.47354055238137e-06
hsa-miR-106b-5p	RNF152	-0.362919304579725	4.77727461269185e-07	1.40601304951736e-05
hsa-miR-24-3p	CDNF	-0.362901560071974	4.78387352191331e-07	2.56278938673927e-05
hsa-miR-451a	WWC1	-0.362736591626386	4.84564142801826e-07	0.000131074600627894
hsa-miR-106b-5p	EDA2R	-0.362686171274898	4.86467162568027e-07	1.42054698564003e-05
hsa-miR-885-5p	TRA2B	-0.362666793534322	4.87200437892126e-07	3.54204844915569e-06
hsa-miR-106b-5p	PNMAL1	-0.36266572895099	4.87240753528705e-07	1.42054698564003e-05
hsa-miR-24-3p	SYT6	-0.362273438158528	5.02315965332603e-07	2.66893323900684e-05
hsa-miR-106b-5p	ATP8B4	-0.362029698553174	5.11906114197382e-07	1.48548456503072e-05
hsa-miR-24-3p	BTG2	-0.362006074145516	5.12844888200224e-07	2.66893323900684e-05
hsa-miR-24-3p	ZNF843	-0.361999979750223	5.13087330978828e-07	2.66893323900684e-05
hsa-miR-24-3p	EMID1	-0.361976641450574	5.14016771956874e-07	2.66893323900684e-05
hsa-miR-130b-3p	DKK3	-0.36177260334592	5.22211378926842e-07	0.000228380443050672
hsa-miR-106b-5p	EML1	-0.361734630500684	5.23750172945413e-07	1.51278538325163e-05
hsa-miR-24-3p	C7orf26	-0.361694792563759	5.25369206802548e-07	2.6865470802403e-05
hsa-miR-106b-5p	FZD1	-0.361278296006034	5.42584885917927e-07	1.55993154701404e-05
hsa-miR-106b-5p	UBE2Q2	-0.361200992822593	5.45838959643618e-07	1.56205527160685e-05
hsa-miR-885-5p	LAMA3	-0.361136293940533	5.4857679056965e-07	3.95176141124315e-06
hsa-miR-34a-5p	CD200	-0.361010693587823	5.53929286654117e-07	9.10710836627977e-05
hsa-miR-34a-5p	APPBP2	-0.360881606883003	5.59482361572292e-07	9.10710836627977e-05
hsa-miR-885-5p	NUF2	-0.36087268490212	5.59868128778598e-07	4.01472635397501e-06
hsa-miR-34a-5p	SCML2	-0.360791443232591	5.63392562360094e-07	9.10710836627977e-05
hsa-miR-34a-5p	GYG1	-0.360721346792228	5.66450528146775e-07	9.10710836627977e-05
hsa-miR-885-5p	PDCD6IP	-0.360684497765589	5.68064427871209e-07	4.05502680031421e-06
hsa-miR-24-3p	TEX261	-0.360660850816553	5.69102422476301e-07	2.84551211238151e-05
hsa-miR-106b-5p	FAM13C	-0.360589888306959	5.72228252784027e-07	1.63006305036184e-05
hsa-miR-106b-5p	RAB11FIP5	-0.360503236459111	5.76067442257219e-07	1.63350630886636e-05
hsa-miR-106b-5p	FBN1	-0.360411333040901	5.8016620841005e-07	1.63765097919382e-05
hsa-miR-106b-5p	FRRS1L	-0.360323393611602	5.84114274513857e-07	1.64133468087378e-05
hsa-miR-24-3p	FKBP11	-0.3602955091972	5.8537150686428e-07	2.90533652303963e-05
hsa-miR-24-3p	EDA	-0.360073289300454	5.95483654347247e-07	2.9339523115649e-05
hsa-miR-24-3p	CEP68	-0.359970855229308	6.00200952436405e-07	2.93576552822154e-05
hsa-miR-106b-5p	TRPC4	-0.359861842319224	6.05260444351704e-07	1.69309340514598e-05
hsa-miR-26a-5p	HDLBP	-0.359817573621439	6.07326653021234e-07	0.000281026605807098
hsa-miR-34a-5p	AKAP6	-0.359772628309815	6.09431338138637e-07	9.5591535013892e-05
hsa-miR-22-5p	ASH1L	-0.359644637915257	6.15463092430353e-07	0.000148121450911572
hsa-miR-885-5p	OXSR1	-0.359561617706379	6.19406016149738e-07	4.38177559289747e-06
hsa-miR-106b-5p	SORT1	-0.359309986688739	6.31504882041622e-07	1.75073451673146e-05
hsa-miR-885-5p	ANKRD33B	-0.359226959292107	6.35546304536765e-07	4.48587391632676e-06
hsa-miR-106b-5p	TGFBR3	-0.359216245421437	6.36069607434827e-07	1.75555211652012e-05
hsa-miR-885-5p	IGSF3	-0.359097314461273	6.41906336068446e-07	4.52062896184221e-06
hsa-miR-106b-5p	CYP2U1	-0.359095235952299	6.42008795896534e-07	1.76410381527322e-05
hsa-miR-24-3p	HERPUD1	-0.359006798175079	6.46382833255329e-07	3.13890944206725e-05
hsa-miR-885-5p	MUC21	-0.358909943889558	6.51205810814199e-07	4.56569241078641e-06
hsa-miR-885-5p	TEC	-0.358833225052987	6.5505050764074e-07	4.58244221789567e-06
hsa-miR-106b-5p	TMEM100	-0.358761240053925	6.58677689509189e-07	1.78809243595697e-05
hsa-miR-106b-5p	RAB3IL1	-0.358747403496305	6.59377081858527e-07	1.78809243595697e-05
hsa-miR-24-3p	TAB1	-0.358651526870163	6.6424286003037e-07	3.17988603206028e-05
hsa-miR-106b-5p	HPGDS	-0.358605678822868	6.66581775687391e-07	1.79977079435596e-05
hsa-miR-34a-5p	STRAP	-0.358598586911408	6.66944268123462e-07	9.98094059472702e-05
hsa-miR-34a-5p	ZNF778	-0.358590420566475	6.67361911947227e-07	9.98094059472702e-05
hsa-miR-885-5p	APH1A	-0.358450768649009	6.74542795645225e-07	4.6875512598039e-06
hsa-miR-885-5p	E2F2	-0.35842047291721	6.76110314376583e-07	4.6880953076156e-06
hsa-miR-106b-5p	ZNF788	-0.358157537000528	6.89861737991367e-07	1.85456337356121e-05
hsa-miR-885-5p	NAB1	-0.35813305410027	6.91155694547873e-07	4.77139940008049e-06
hsa-miR-24-3p	TAF5	-0.357989204023816	6.98805343373794e-07	3.29855669075042e-05
hsa-miR-885-5p	XYLT1	-0.357917327106621	7.02657850507128e-07	4.84019018248674e-06
hsa-miR-106b-5p	CNTLN	-0.357839829376907	7.0683435709487e-07	1.8920005851548e-05
hsa-miR-885-5p	AIDA	-0.357810506524431	7.08420799999852e-07	4.85862457167654e-06
hsa-miR-34a-5p	SLC39A6	-0.35743205110218	7.2920396363194e-07	0.000104584151622317
hsa-miR-34a-5p	IKZF4	-0.357385278439507	7.31812598818884e-07	0.000104584151622317
hsa-miR-885-5p	ISM1	-0.357226208365527	7.40751236462958e-07	5.05831863858002e-06
hsa-miR-106b-5p	DACT3	-0.356913335994293	7.58637730617921e-07	2.02194862967266e-05
hsa-miR-24-3p	CLU	-0.356485318248096	7.83776229246701e-07	3.67395107459391e-05
hsa-miR-34a-5p	CFL2	-0.356461285785312	7.8521104919997e-07	0.000109775918639239
hsa-miR-22-5p	PPIG	-0.356432486526302	7.86933767765376e-07	0.000180780148285737
hsa-miR-885-5p	RBM7	-0.356389441417806	7.89515378427592e-07	5.34060104747446e-06
hsa-miR-885-5p	SLAIN2	-0.356371865341397	7.90571819607084e-07	5.34060104747446e-06
hsa-miR-106b-5p	RASL10B	-0.356360878121076	7.91232911593058e-07	2.09981041922773e-05
hsa-miR-24-3p	SLC2A11	-0.356199710785474	8.00991101883886e-07	3.72875168118361e-05
hsa-miR-106b-5p	PLSCR4	-0.356126508676962	8.05461126847278e-07	2.12847387137089e-05
hsa-miR-885-5p	PRRX1	-0.356112662612169	8.06309300126757e-07	5.42363606153639e-06
hsa-miR-24-3p	ADH1B	-0.355993695416914	8.13632150040768e-07	3.73606599508516e-05
hsa-miR-885-5p	TMEM185B	-0.355973301403931	8.14893833601876e-07	5.46969251210811e-06
hsa-miR-144-3p	EPB41L1	-0.35580583319882	8.25325222036241e-07	0.00181158886236955
hsa-miR-106b-5p	UFSP2	-0.355781214017411	8.26869430391194e-07	2.17578778081751e-05
hsa-miR-106b-5p	NTM	-0.355616244212337	8.37288376593169e-07	2.19390751841501e-05
hsa-miR-106b-5p	CD302	-0.355524140729728	8.43159741624023e-07	2.2000092418005e-05
hsa-miR-423-3p	FGFR2	-0.355461798942413	8.47156163781011e-07	4.34251115694945e-05
hsa-miR-106b-5p	SEMA6D	-0.355280414964568	8.58886924531325e-07	2.23166853612533e-05
hsa-miR-885-5p	BNC2	-0.355214143173418	8.63211525002383e-07	5.72647617913193e-06
hsa-miR-106b-5p	CNKSR2	-0.354950765512158	8.80604773517405e-07	2.27856485147629e-05
hsa-miR-24-3p	ASPA	-0.354793553181181	8.91145902672376e-07	4.0370703644554e-05
hsa-miR-106b-5p	FXYD6	-0.354687069854707	8.98353957557435e-07	2.30854690867274e-05
hsa-miR-106b-5p	BEST1	-0.354668348578866	8.99626975682454e-07	2.30854690867274e-05
hsa-miR-885-5p	PLD1	-0.354562191805951	9.06878109498798e-07	5.98501528029815e-06
hsa-miR-122-5p	POC1B-GALNT4	-0.354424022971282	9.16399464325085e-07	0.00452095847483045
hsa-miR-885-5p	KIF2C	-0.354188246464144	9.32867835888305e-07	6.13692744840002e-06
hsa-miR-885-5p	DCUN1D1	-0.354175083613215	9.33795504378529e-07	6.13692744840002e-06
hsa-miR-24-3p	TSHR	-0.354139816203355	9.36285362356754e-07	4.15784618151848e-05
hsa-miR-106b-5p	PTGS1	-0.354120802532884	9.37630344350303e-07	2.39616643556188e-05
hsa-miR-24-3p	TTC28	-0.353917033612143	9.52160762337831e-07	4.20070924560808e-05
hsa-miR-423-3p	LHFPL2	-0.353905146635298	9.53015004522102e-07	4.3548578137708e-05
hsa-miR-885-5p	ANTXR1	-0.353835207755128	9.58055905967621e-07	6.27018709352613e-06
hsa-miR-423-3p	RUNX1	-0.353771734994796	9.62652779886177e-07	4.3548578137708e-05
hsa-miR-885-5p	FOXP1	-0.353761058805237	9.63428044848888e-07	6.29226449208361e-06
hsa-miR-106b-5p	MAP3K3	-0.353501238381652	9.82480018392425e-07	2.48347010037605e-05
hsa-miR-106b-5p	ZFP82	-0.353483549537452	9.83790088071671e-07	2.48347010037605e-05
hsa-miR-24-3p	NRG2	-0.353301773948465	9.97349702932607e-07	4.37150032129552e-05
hsa-miR-106b-5p	SIGLEC9	-0.353291180856348	9.98145374288882e-07	2.50950719608662e-05
hsa-miR-885-5p	TRIB1	-0.353170167391595	1.00727807456679e-06	6.53796160564176e-06
hsa-miR-24-3p	NOL9	-0.353146154101387	1.00909977928181e-06	4.38439804650414e-05
hsa-miR-34a-5p	GEMIN5	-0.35312785228368	1.0104903094419e-06	0.000125312645155194
hsa-miR-106b-5p	SOX5	-0.35310080603622	1.0125485701255e-06	2.53384338595242e-05
hsa-miR-34a-5p	PRPS1	-0.353091505530208	1.01325727695072e-06	0.000125312645155194
hsa-miR-24-3p	GIMAP5	-0.353091166712712	1.01328310408096e-06	4.38439804650414e-05
hsa-miR-106b-5p	C6orf89	-0.353055760196301	1.01598551224179e-06	2.53384338595242e-05
hsa-miR-106b-5p	MUM1L1	-0.352732527959409	1.04097636712137e-06	2.56526319040623e-05
hsa-miR-885-5p	GLIPR1	-0.3526669465128	1.04611792017447e-06	6.74831805883041e-06
hsa-miR-106b-5p	KCND3	-0.352664310432488	1.04632509340046e-06	2.56825250198295e-05
hsa-miR-885-5p	SUCLG2	-0.352252639143105	1.07916393263793e-06	6.9330776733555e-06
hsa-miR-24-3p	CERS4	-0.352167992860338	1.08603695727848e-06	4.63971484913275e-05
hsa-miR-106b-5p	LTBP1	-0.35203811604758	1.09666383990493e-06	2.67361143011925e-05
hsa-miR-106b-5p	FAT4	-0.351998102996439	1.09995776351571e-06	2.67361143011925e-05
hsa-miR-34a-5p	BOD1	-0.351816801904405	1.11500135433515e-06	0.000135293843579799
hsa-miR-106b-5p	ELAVL2	-0.351773073078798	1.11865906171718e-06	2.70045778653355e-05
hsa-miR-106b-5p	CTSO	-0.351708261582821	1.12410130024429e-06	2.70045778653355e-05
hsa-miR-22-5p	PCYOX1	-0.351694794649924	1.12523528778205e-06	0.000221437661260765
hsa-miR-106b-5p	FSTL1	-0.351682424462925	1.12627788520481e-06	2.70045778653355e-05
hsa-miR-106b-5p	PRRG3	-0.35158347988376	1.13465047452658e-06	2.71006901800386e-05
hsa-miR-26a-5p	TXNRD3	-0.351483961063333	1.14313154022815e-06	0.000424122285735912
hsa-miR-885-5p	KIAA1551	-0.351453796342658	1.14571412167722e-06	7.33070742894289e-06
hsa-miR-101-3p	PPP4R1	-0.351406642584571	1.14976239173724e-06	3.27518029874865e-05
hsa-miR-24-3p	GFRA2	-0.351351209913437	1.15453888023029e-06	4.87071090097152e-05
hsa-miR-106b-5p	CNTN1	-0.351314958998386	1.15767275931295e-06	2.75446277215841e-05
hsa-miR-106b-5p	OLFM2	-0.351249074658275	1.16338922847767e-06	2.75749889650623e-05
hsa-miR-26a-5p	LOXL2	-0.351212840085874	1.16654459730899e-06	0.000424122285735912
hsa-miR-106b-5p	CCDC171	-0.351169242485182	1.17035197398859e-06	2.76345466101488e-05
hsa-miR-885-5p	ADI1	-0.351162603067595	1.17093283324521e-06	7.46173392521441e-06
hsa-miR-24-3p	MROH8	-0.351126086379659	1.1741324691818e-06	4.90690968785238e-05
hsa-miR-24-3p	ZNF835	-0.351032001241748	1.18241479908219e-06	4.90690968785238e-05
hsa-miR-106b-5p	ZEB2	-0.350969470199332	1.18795021744384e-06	2.79438289785086e-05
hsa-miR-106b-5p	NFIB	-0.350833324698507	1.20008782163027e-06	2.81228127257509e-05
hsa-miR-106b-5p	RNF144A	-0.350712587426295	1.21095065553284e-06	2.8270690116011e-05
hsa-miR-24-3p	SLC25A34	-0.35057751384861	1.22321449682221e-06	4.9739143696084e-05
hsa-miR-885-5p	ZNF695	-0.350467597813992	1.23328153376943e-06	7.84317225920435e-06
hsa-miR-106b-5p	GPR155	-0.350444102318343	1.23544367810898e-06	2.87344765582649e-05
hsa-miR-101-3p	CKAP4	-0.350182886897607	1.25972656227769e-06	3.53787995096017e-05
hsa-miR-106b-5p	DNAJB5	-0.350034895960583	1.27368529827067e-06	2.9513379486048e-05
hsa-miR-885-5p	HELLS	-0.349871278866815	1.28928961009897e-06	8.14996725419993e-06
hsa-miR-885-5p	MYL12B	-0.349799523416093	1.29619035971487e-06	8.17716884244971e-06
hsa-miR-885-5p	ABHD17C	-0.349710339671883	1.30481630367919e-06	8.21512344796418e-06
hsa-miR-106b-5p	DYM	-0.349666287147616	1.30909728372232e-06	3.0221167776638e-05
hsa-miR-106b-5p	GALNT15	-0.349595673897013	1.315987366765e-06	3.02677094355951e-05
hsa-miR-24-3p	FAM69B	-0.349434779455913	1.3318160447037e-06	5.35104660818453e-05
hsa-miR-885-5p	CCDC6	-0.349420405360041	1.33323895917356e-06	8.37731785125424e-06
hsa-miR-22-5p	UTP14C	-0.34926147600348	1.34906857309077e-06	0.000238104471293177
hsa-miR-24-3p	EMCN	-0.349123407904161	1.36296571549385e-06	5.44379797608491e-05
hsa-miR-34a-5p	C17orf51	-0.349000318677623	1.37547018449438e-06	0.000155186820289181
hsa-miR-106b-5p	LRFN5	-0.348787693249292	1.39732863315963e-06	3.20199660956505e-05
hsa-miR-26a-5p	CUX1	-0.348681363942225	1.4083834155749e-06	0.000458986836500238
hsa-miR-106b-5p	ZNF829	-0.348520548642372	1.42526154548438e-06	3.2539978667125e-05
hsa-miR-24-3p	PPP5D1	-0.348481878362668	1.42934879700563e-06	5.6476783283632e-05
hsa-miR-24-3p	CMKLR1	-0.348468691105926	1.43074517651868e-06	5.6476783283632e-05
hsa-miR-22-5p	LRP6	-0.348436999930439	1.43410623007121e-06	0.000238104471293177
hsa-miR-106b-5p	HEYL	-0.348388042416634	1.43931329263252e-06	3.27404232499925e-05
hsa-miR-574-3p	AMIGO1	-0.348343516533412	1.44406466093681e-06	0.000304608563475449
hsa-miR-885-5p	LYPD6	-0.348313188935482	1.44730948475458e-06	9.05791303778813e-06
hsa-miR-106b-5p	CLIC4	-0.348197045495387	1.45980036124054e-06	3.30852563624224e-05
hsa-miR-885-5p	SDCBP	-0.348164999888011	1.46326482025889e-06	9.13959852018849e-06
hsa-miR-24-3p	TBKBP1	-0.348134708073961	1.4665468824697e-06	5.75534387015726e-05
hsa-miR-106b-5p	NRXN3	-0.347982229856188	1.48317447945652e-06	3.34403936464661e-05
hsa-miR-106b-5p	TOR1AIP1	-0.347954299062835	1.48623971762072e-06	3.34403936464661e-05
hsa-miR-885-5p	REL	-0.347893720757604	1.49290859340401e-06	9.3062896079917e-06
hsa-miR-106b-5p	CCSER2	-0.347790924531547	1.50429043517613e-06	3.37243451351761e-05
hsa-miR-24-3p	PGPEP1	-0.347697712885232	1.51468252520523e-06	5.90988846539614e-05
hsa-miR-106b-5p	ZNF536	-0.347674159004067	1.51731934026046e-06	3.38940759101347e-05
hsa-miR-885-5p	CHSY3	-0.347430290234607	1.5448784642811e-06	9.59226312733119e-06
hsa-miR-22-5p	ST13	-0.347373587040179	1.55135441044407e-06	0.000238104471293177
hsa-miR-34a-5p	KCNMA1	-0.347293908603416	1.56049805170953e-06	0.000164517425746622
hsa-miR-106b-5p	TCEAL7	-0.347234589076587	1.56733870579117e-06	3.47613334391541e-05
hsa-miR-885-5p	CLIC4	-0.347226879770989	1.56822982935559e-06	9.71808563545548e-06
hsa-miR-885-5p	WISP1	-0.347143263520554	1.57792616342726e-06	9.75896181231634e-06
hsa-miR-106b-5p	PAM	-0.347041389579418	1.58981693772987e-06	3.5134388552678e-05
hsa-miR-106b-5p	ADRA2A	-0.346781578653508	1.62053009072034e-06	3.5626831966467e-05
hsa-miR-106b-5p	FILIP1L	-0.346756087035894	1.62357382391468e-06	3.5626831966467e-05
hsa-miR-130b-3p	SLC25A12	-0.346721921041483	1.62766183583567e-06	0.000533873082154098
hsa-miR-885-5p	CENPL	-0.346669345958246	1.6339716922757e-06	1.00600810265432e-05
hsa-miR-106b-5p	PDGFD	-0.346550835244859	1.64828050260404e-06	3.60301952054737e-05
hsa-miR-106b-5p	TSPAN9	-0.346507358652039	1.65355968334299e-06	3.60301952054737e-05
hsa-miR-22-5p	NCKAP1	-0.346489439706937	1.655740192157e-06	0.000239088883747471
hsa-miR-122-5p	EYA4	-0.34637199937411	1.67009917799426e-06	0.00452095847483045
hsa-miR-106b-5p	PABPC5	-0.346348466735996	1.67299066226614e-06	3.62039521706154e-05
hsa-miR-106b-5p	SEMA5A	-0.346346813921844	1.67319392479334e-06	3.62039521706154e-05
hsa-miR-24-3p	FOXP2	-0.346283269303352	1.68102649199312e-06	6.48395932625916e-05
hsa-miR-885-5p	CDCA8	-0.345974621733243	1.71957033400486e-06	1.05110823523248e-05
hsa-miR-24-3p	PDE2A	-0.345951446260568	1.72249822455735e-06	6.56884916144752e-05
hsa-miR-106b-5p	SLC35A5	-0.345827601869989	1.73822489567398e-06	3.71630865006731e-05
hsa-miR-106b-5p	CSRNP3	-0.345802269157854	1.74145864278516e-06	3.71630865006731e-05
hsa-miR-106b-5p	GHR	-0.345687464295895	1.75618559936384e-06	3.73490156577035e-05
hsa-miR-885-5p	RAF1	-0.345672605398004	1.75810032285663e-06	1.07257748378928e-05
hsa-miR-106b-5p	HUNK	-0.345609689676404	1.76622973375033e-06	3.74344254149815e-05
hsa-miR-106b-5p	FNDC5	-0.34539395828307	1.79437746953178e-06	3.79016465503142e-05
hsa-miR-24-3p	SCO1	-0.345392247096162	1.79460243737935e-06	6.76829607272675e-05
hsa-miR-24-3p	RIPK1	-0.345390350231872	1.7948518474342e-06	6.76829607272675e-05
hsa-miR-106b-5p	FAM229B	-0.345290032297946	1.80808936015313e-06	3.79416401068664e-05
hsa-miR-106b-5p	SHE	-0.345287003922563	1.80849041411151e-06	3.79416401068664e-05
hsa-miR-106b-5p	SPAG9	-0.345237991069232	1.81499308561172e-06	3.79498554264268e-05
hsa-miR-24-3p	GRIN3A	-0.345174230496981	1.82348572451471e-06	6.83807146693017e-05
hsa-miR-106b-5p	DLC1	-0.345172248674609	1.82375030064207e-06	3.80049978757963e-05
hsa-miR-885-5p	WDR43	-0.345153614159294	1.82623982462233e-06	1.10984613280137e-05
hsa-miR-106b-5p	COL8A1	-0.345059457827554	1.83886846441314e-06	3.81918834916575e-05
hsa-miR-885-5p	PABPC1	-0.344968336602988	1.85116921604093e-06	1.12282864972965e-05
hsa-miR-106b-5p	ANTXR1	-0.344869508772988	1.86459891631004e-06	3.85971975676179e-05
hsa-miR-34a-5p	C17orf80	-0.344817890413019	1.8716501795429e-06	0.000188071598510006
hsa-miR-24-3p	PSKH1	-0.344792180610744	1.87517170659181e-06	6.90534783733003e-05
hsa-miR-885-5p	FOXL1	-0.34475320375874	1.88052249160169e-06	1.13843938530041e-05
hsa-miR-106b-5p	PPP1R3C	-0.344625977044905	1.89808973206643e-06	3.91599243725333e-05
hsa-miR-144-3p	EXOC6B	-0.344620709993961	1.89882035683172e-06	0.00214621654905182
hsa-miR-106b-5p	FAM78B	-0.344488503350969	1.91724755643039e-06	3.93808877613839e-05
hsa-miR-106b-5p	TRPC1	-0.344458287638338	1.92148292942018e-06	3.93808877613839e-05
hsa-miR-24-3p	ZFAND4	-0.344349868869559	1.93675360740677e-06	7.06653343243012e-05
hsa-miR-144-3p	LRIG3	-0.344217528112656	1.95555038637979e-06	0.00214621654905182
hsa-miR-106b-5p	KCNT2	-0.344047368798166	1.97997411647442e-06	4.03135713551022e-05
hsa-miR-24-3p	MXD4	-0.344030265800983	1.98244499337428e-06	7.19435683079377e-05
hsa-miR-24-3p	FUNDC2	-0.34388756421028	2.00317595070507e-06	7.23071533008514e-05
hsa-miR-106b-5p	SYPL2	-0.343791269037533	2.01728173080695e-06	4.09389527722586e-05
hsa-miR-106b-5p	FZD4	-0.343671347504225	2.03498071602292e-06	4.11636164381183e-05
hsa-miR-24-3p	RAB11FIP3	-0.343587279414161	2.047476241083e-06	7.35131097197352e-05
hsa-miR-101-3p	ARHGAP1	-0.343564819979271	2.05082686589279e-06	5.04857872912374e-05
hsa-miR-24-3p	SMAD4	-0.343144868016298	2.11444778055795e-06	7.55159921627839e-05
hsa-miR-22-5p	MKL2	-0.343061367671144	2.12731976839357e-06	0.000282933529196344
hsa-miR-106b-5p	CRMP1	-0.342966585296863	2.14202136332961e-06	4.31197941438788e-05
hsa-miR-106b-5p	LILRA2	-0.342943772201176	2.14557429798044e-06	4.31197941438788e-05
hsa-miR-24-3p	GPX3	-0.342914097755299	2.15020422477572e-06	7.63301408763577e-05
hsa-miR-101-3p	ZFYVE21	-0.342894365931466	2.15328812854342e-06	5.14182114585718e-05
hsa-miR-24-3p	P2RY8	-0.342792632619873	2.16925507255131e-06	7.63301408763577e-05
hsa-miR-885-5p	CHI3L1	-0.342575981463046	2.20363479139111e-06	1.32134139491414e-05
hsa-miR-34a-5p	GPX3	-0.342459204398296	2.22238036186504e-06	0.000213261545761328
hsa-miR-24-3p	PPM1D	-0.342398357212962	2.23220789418123e-06	7.68745065598129e-05
hsa-miR-26a-5p	COL12A1	-0.342386856828958	2.2340699844351e-06	0.000631745345598593
hsa-miR-34a-5p	NATD1	-0.342258329982693	2.25498135776245e-06	0.000213261545761328
hsa-miR-106b-5p	KIF26B	-0.342213797602787	2.26227017060481e-06	4.50124339452092e-05
hsa-miR-106b-5p	FAM155A	-0.342174367169255	2.26874264490346e-06	4.50124339452092e-05
hsa-miR-574-3p	SLC25A4	-0.342137320128233	2.27483994966897e-06	0.000304608563475449
hsa-miR-24-3p	NPR1	-0.342070223520659	2.2859226342779e-06	7.83247603115523e-05
hsa-miR-885-5p	PCDH7	-0.342062748848938	2.28716044105816e-06	1.36881769362188e-05
hsa-miR-106b-5p	HCFC2	-0.341677695807043	2.35179559651547e-06	4.6363970331305e-05
hsa-miR-24-3p	ACVRL1	-0.341621201303267	2.36142383284622e-06	8.00985470940301e-05
hsa-miR-885-5p	CDHR5	-0.34144823589576	2.39113582702768e-06	1.42562416353847e-05
hsa-miR-106b-5p	KIT	-0.341440729337339	2.39243332761658e-06	4.70158574825916e-05
hsa-miR-24-3p	LCMT2	-0.341383595186609	2.40233089251201e-06	8.10786676222802e-05
hsa-miR-106b-5p	CDR1	-0.341378406678469	2.40323164550042e-06	4.70790805001817e-05
hsa-miR-885-5p	KIAA1524	-0.341207034312728	2.43316414721029e-06	1.44520768592792e-05
hsa-miR-24-3p	RGMB	-0.341161088845485	2.44124927303446e-06	8.15755226360669e-05
hsa-miR-24-3p	SLIT3	-0.34109282920325	2.45330831038838e-06	8.15755226360669e-05
hsa-miR-885-5p	VRK2	-0.341041497261174	2.46241416010466e-06	1.45708266466343e-05
hsa-miR-24-3p	QRSL1	-0.34100960935612	2.46808699380658e-06	8.16646431774236e-05
hsa-miR-106b-5p	LEPR	-0.340998107973681	2.47013613182451e-06	4.80863491493109e-05
hsa-miR-34a-5p	BAZ1B	-0.340706525723828	2.52262996589384e-06	0.000231757618723761
hsa-miR-106b-5p	PDGFRB	-0.340390369304674	2.58074715276611e-06	5.00826244333673e-05
hsa-miR-34a-5p	CDADC1	-0.340365218091508	2.58542486937664e-06	0.000234181230069875
hsa-miR-423-3p	LRRC32	-0.340322699658483	2.59335096302176e-06	0.000107116670211768
hsa-miR-885-5p	ZNF185	-0.340291938391789	2.59909975125115e-06	1.52933944241844e-05
hsa-miR-106b-5p	NEFH	-0.340187451800178	2.6187173214658e-06	5.06611668732169e-05
hsa-miR-885-5p	PPP1R15B	-0.340008271687299	2.65268719622128e-06	1.55505759659303e-05
hsa-miR-24-3p	ZNF641	-0.339799041176375	2.69288494153822e-06	8.73892949778028e-05
hsa-miR-34a-5p	PSKH1	-0.33979454613586	2.69375486466692e-06	0.000240206383205858
hsa-miR-22-5p	WAC	-0.339747884419575	2.70280109629746e-06	0.000333169676602131
hsa-miR-34a-5p	GNAO1	-0.339625593211675	2.72664686270062e-06	0.000240206383205858
hsa-miR-24-3p	INMT	-0.339536490299873	2.74414711596679e-06	8.8204728727504e-05
hsa-miR-885-5p	OAS1	-0.339398489165079	2.77146233469113e-06	1.61700276020764e-05
hsa-miR-885-5p	SNAI1	-0.339386910642101	2.77376585296101e-06	1.61700276020764e-05
hsa-miR-24-3p	SLC41A1	-0.339277772670442	2.79556828115359e-06	8.93246818783203e-05
hsa-miR-24-3p	ABAT	-0.339223098946461	2.80655162799125e-06	8.93246818783203e-05
hsa-miR-101-3p	CUX1	-0.339221863462356	2.80680029684846e-06	6.18855471528203e-05
hsa-miR-885-5p	PCSK9	-0.339178574175015	2.81552648360811e-06	1.63831374683888e-05
hsa-miR-24-3p	C6orf120	-0.339162912164089	2.81868996149366e-06	8.93246818783203e-05
hsa-miR-34a-5p	F8	-0.338846484626841	2.88333236521095e-06	0.000250577168117184
hsa-miR-24-3p	APPBP2	-0.338783629351072	2.89633976541385e-06	9.06185385780102e-05
hsa-miR-24-3p	DYM	-0.338773026554142	2.89853942557629e-06	9.06185385780102e-05
hsa-miR-26a-5p	MYO1C	-0.338662617548501	2.92153956338142e-06	0.000782665072505865
hsa-miR-106b-5p	ADCYAP1R1	-0.338651126118291	2.92394338168768e-06	5.60422481490139e-05
hsa-miR-106b-5p	TCN2	-0.338436036058816	2.96928541387826e-06	5.67361920621045e-05
hsa-miR-22-5p	MBD5	-0.33823286216651	3.01272917380889e-06	0.000362531743915004
hsa-miR-885-5p	SH3TC2	-0.338047130410145	3.05297180364e-06	1.76993650789295e-05
hsa-miR-423-3p	EGFR	-0.338044190314284	3.05361292866499e-06	0.000116314529893087
hsa-miR-106b-5p	HLF	-0.338042586280813	3.05396276240972e-06	5.8175180228725e-05
hsa-miR-885-5p	EFCAB1	-0.337993956506472	3.06458685192268e-06	1.77340430328173e-05
hsa-miR-34a-5p	NOL11	-0.337979210122571	3.06781541746682e-06	0.000259593696706962
hsa-miR-423-3p	MEIS1	-0.337758815835121	3.11645563287665e-06	0.000116314529893087
hsa-miR-34a-5p	MECP2	-0.337575076841017	3.1575659598728e-06	0.000263163487351381
hsa-miR-885-5p	BZW1	-0.337562936140453	3.16030044595918e-06	1.8187615729213e-05
hsa-miR-106b-5p	NR3C1	-0.337562624125724	3.16037075164186e-06	5.9835068194195e-05
hsa-miR-423-3p	SMO	-0.337461016796028	3.18334502865292e-06	0.000116314529893087
hsa-miR-34a-5p	COPS3	-0.337423603189807	3.19184450527254e-06	0.000263163487351381
hsa-miR-24-3p	SYNGR1	-0.337418810329456	3.19293488680558e-06	9.88638095685215e-05
hsa-miR-106b-5p	SLC2A9	-0.337401625715167	3.19684732035705e-06	5.99187296593554e-05
hsa-miR-106b-5p	HECTD2	-0.337398549758865	3.19754810648536e-06	5.99187296593554e-05
hsa-miR-106b-5p	KCNJ8	-0.337377481483121	3.20235195911203e-06	5.99187296593554e-05
hsa-miR-106b-5p	LRRN4CL	-0.337372956635215	3.20338458082222e-06	5.99187296593554e-05
hsa-miR-24-3p	KTI12	-0.337275893189106	3.22561197042813e-06	9.94195470337437e-05
hsa-miR-106b-5p	CD84	-0.337190649973211	3.24525344685097e-06	6.05195913061398e-05
hsa-miR-106b-5p	LIX1L	-0.337110169474479	3.26390186055752e-06	6.06851214193478e-05
hsa-miR-101-3p	MANF	-0.337087896361134	3.26908081779483e-06	7.00919048460527e-05
hsa-miR-885-5p	CD47	-0.337036201033487	3.28113118073532e-06	1.88485418922532e-05
hsa-miR-24-3p	STARD8	-0.337010513701604	3.28713468697893e-06	0.00010039891012266
hsa-miR-885-5p	USP6NL	-0.336887281239035	3.31608147928984e-06	1.89806483125289e-05
hsa-miR-885-5p	TRIP12	-0.336886834030002	3.31618696692849e-06	1.89806483125289e-05
hsa-miR-885-5p	TNFRSF9	-0.336808764742501	3.33465092895383e-06	1.90415624587741e-05
hsa-miR-885-5p	SF3B1	-0.336790742922119	3.33892708934031e-06	1.90415624587741e-05
hsa-miR-24-3p	HAAO	-0.336574477237646	3.39065036528754e-06	0.000102631793568121
hsa-miR-144-3p	C4orf19	-0.336493163560204	3.41029415679477e-06	0.00233945112472136
hsa-miR-885-5p	TMEM127	-0.336315549726911	3.45357919122489e-06	1.96597961916382e-05
hsa-miR-106b-5p	ZNF677	-0.336309056211918	3.4551715367014e-06	6.36694814329842e-05
hsa-miR-130b-3p	ILDR2	-0.336247379116734	3.47033089329503e-06	0.000975658742572088
hsa-miR-24-3p	TP53INP1	-0.336177143809837	3.48767074532086e-06	0.000104167157216442
hsa-miR-106b-5p	PCYOX1	-0.336087256014179	3.50998264642888e-06	6.43691868393408e-05
hsa-miR-106b-5p	LONRF2	-0.336071636673822	3.51387348446643e-06	6.43691868393408e-05
hsa-miR-144-3p	IL20RA	-0.335977271139678	3.53746767179926e-06	0.00233945112472136
hsa-miR-24-3p	PACSIN1	-0.335928512660978	3.5497176833295e-06	0.000105467826919296
hsa-miR-24-3p	SMYD4	-0.335877929195395	3.56246882038509e-06	0.000105467826919296
hsa-miR-106b-5p	BAG2	-0.335750255253326	3.59484696559899e-06	6.55755734496112e-05
hsa-miR-106b-5p	SPARC	-0.335726709223792	3.60084871921375e-06	6.55755734496112e-05
hsa-miR-885-5p	PLEKHS1	-0.335445553557339	3.67325372420191e-06	2.07974869132871e-05
hsa-miR-24-3p	FNDC5	-0.335422622652734	3.67921968673287e-06	0.000107509666170766
hsa-miR-26a-5p	GDNF	-0.335336244590075	3.70177558165557e-06	0.000942101885531342
hsa-miR-106b-5p	FKBP7	-0.335289709044953	3.71398182711649e-06	6.74380910713258e-05
hsa-miR-885-5p	FBN1	-0.335273568904046	3.71822430542374e-06	2.09875255475248e-05
hsa-miR-885-5p	CD96	-0.335266240023733	3.72015224127028e-06	2.09875255475248e-05
hsa-miR-106b-5p	RAB31	-0.335237678169972	3.72767479655553e-06	6.74893891737896e-05
hsa-miR-144-3p	ESRP2	-0.335227601977872	3.73033208953292e-06	0.00233945112472136
hsa-miR-34a-5p	RGS4	-0.335223127507125	3.73151267403005e-06	0.000285934375805393
hsa-miR-34a-5p	EIF3L	-0.335210682086935	3.73479825340585e-06	0.000285934375805393
hsa-miR-106b-5p	CECR2	-0.335124920448676	3.75751412665481e-06	6.7831868391065e-05
hsa-miR-574-3p	GNG7	-0.335054866936249	3.77616674502692e-06	0.000304608563475449
hsa-miR-106b-5p	NRP1	-0.334930671069519	3.80945196807011e-06	6.84946130181103e-05
hsa-miR-106b-5p	LSM11	-0.334905299161043	3.81628600712821e-06	6.84946130181103e-05
hsa-miR-106b-5p	FGF7	-0.334835147902736	3.83524227339583e-06	6.86364683509743e-05
hsa-miR-22-5p	AP3B1	-0.334642091264254	3.88787316528811e-06	0.000416190568934186
hsa-miR-101-3p	AVPI1	-0.33463412421303	3.89005981550318e-06	8.07997840845139e-05
hsa-miR-22-5p	SCAPER	-0.334610186025413	3.8966369650752e-06	0.000416190568934186
hsa-miR-22-5p	USP8	-0.334501933488292	3.92651214128819e-06	0.000416190568934186
hsa-miR-885-5p	GDAP2	-0.334465211681219	3.93669585877737e-06	2.21694428683921e-05
hsa-miR-24-3p	CHST10	-0.334460028993125	3.93813514529359e-06	0.000113600052268084
hsa-miR-34a-5p	PRDM11	-0.334397519031824	3.95553425337238e-06	0.000299271068040444
hsa-miR-22-5p	ZC3H13	-0.334334423231835	3.97317049692029e-06	0.000416190568934186
hsa-miR-106b-5p	GNB4	-0.334311360477865	3.97963552045113e-06	7.10159097183953e-05
hsa-miR-22-5p	ZNF106	-0.334114991793253	4.03508861847549e-06	0.000416190568934186
hsa-miR-106b-5p	DBT	-0.334021198429448	4.06183357728625e-06	7.20685328998503e-05
hsa-miR-24-3p	KSR1	-0.333732161154247	4.14531535001463e-06	0.00011906756856425
hsa-miR-24-3p	CNTFR	-0.333668754327353	4.16384575899515e-06	0.000119093046072955
hsa-miR-24-3p	CAMTA2	-0.333601370070163	4.18362481723754e-06	0.000119153871377018
hsa-miR-106b-5p	HS6ST3	-0.333460234870101	4.2253414177311e-06	7.47560404675502e-05
hsa-miR-106b-5p	PDGFC	-0.33337288332128	4.25135839288492e-06	7.48614217394337e-05
hsa-miR-106b-5p	FAM218A	-0.333359333510349	4.25540770918198e-06	7.48614217394337e-05
hsa-miR-24-3p	HLF	-0.333351464423059	4.25776104177426e-06	0.000119576175005859
hsa-miR-423-3p	CHSY3	-0.333343669494164	4.26009341562274e-06	0.000149892175734874
hsa-miR-26a-5p	SH3BP4	-0.332996879659193	4.36509591151384e-06	0.00101399062846393
hsa-miR-106b-5p	ZNF667	-0.332988684026033	4.36760691402383e-06	7.66181890849944e-05
hsa-miR-34a-5p	CITED2	-0.332977309218053	4.37109423572646e-06	0.000323109276206401
hsa-miR-24-3p	SCML2	-0.332899918260226	4.39489130256888e-06	0.000122080313960247
hsa-miR-106b-5p	SOCS5	-0.332889808874046	4.39800892738123e-06	7.69341843353167e-05
hsa-miR-22-5p	FRY	-0.332802354864	4.42506663809724e-06	0.000447285735778869
hsa-miR-106b-5p	C19orf12	-0.332677891594603	4.46384759777729e-06	7.78665550061713e-05
hsa-miR-24-3p	FITM2	-0.332659309635397	4.46966509514406e-06	0.00012264324956188
hsa-miR-106b-5p	CTSK	-0.332604938105057	4.48672871515551e-06	7.80464574821169e-05
hsa-miR-106b-5p	MFAP5	-0.332394827504405	4.55325192974905e-06	7.89823868260938e-05
hsa-miR-24-3p	GAMT	-0.332253683311726	4.59846460047129e-06	0.000124875338137362
hsa-miR-24-3p	STAT5B	-0.332228697876244	4.60651247351156e-06	0.000124875338137362
hsa-miR-106b-5p	TMEM130	-0.33222372846212	4.6081147288695e-06	7.95807951308437e-05
hsa-miR-106b-5p	EPHA6	-0.332207411483885	4.613379427875e-06	7.95807951308437e-05
hsa-miR-34a-5p	PDE7B	-0.332114110883672	4.64359292050484e-06	0.00033553871990749
hsa-miR-106b-5p	BCAT1	-0.331979190566098	4.68761669713495e-06	8.06373952609642e-05
hsa-miR-885-5p	ACER3	-0.331535259516826	4.83528393177093e-06	2.67983693965051e-05
hsa-miR-34a-5p	SCN3B	-0.33150651960174	4.84499455413391e-06	0.000346201777529279
hsa-miR-106b-5p	ILDR2	-0.331494768010482	4.84897050596314e-06	8.28734996287028e-05
hsa-miR-106b-5p	EPDR1	-0.331466664872998	4.85849129598226e-06	8.28734996287028e-05
hsa-miR-24-3p	TFDP2	-0.331327535991059	4.90588750840807e-06	0.000131407701118073
hsa-miR-423-3p	VIPR2	-0.331265471969489	4.9271718205935e-06	0.000167171901055851
hsa-miR-34a-5p	ELL2	-0.331240257331178	4.93584398557097e-06	0.000348817721661614
hsa-miR-106b-5p	FGD1	-0.331237421415206	4.93682025908028e-06	8.37640814450506e-05
hsa-miR-24-3p	NFIB	-0.331100679740964	4.98411223253833e-06	0.000132975326362189
hsa-miR-106b-5p	UBE2D4	-0.33106738986627	4.99569044663559e-06	8.43022762869756e-05
hsa-miR-34a-5p	ANK2	-0.33097451690276	5.02812682476371e-06	0.000351476995761472
hsa-miR-885-5p	MCMBP	-0.330950181081351	5.03665924957677e-06	2.78164970485398e-05
hsa-miR-885-5p	RAP2C	-0.330873476834609	5.06364271167526e-06	2.79165451074496e-05
hsa-miR-34a-5p	PTPRB	-0.330809428439066	5.08627913392572e-06	0.000351718936669638
hsa-miR-106b-5p	ADCY9	-0.330774631178144	5.09861766946173e-06	8.58060046811852e-05
hsa-miR-24-3p	MGAT4A	-0.330626754939328	5.15136987847332e-06	0.00013689664047124
hsa-miR-106b-5p	DCUN1D3	-0.330574013139818	5.17030963869798e-06	8.67773590711202e-05
hsa-miR-885-5p	STK38L	-0.330552793326498	5.17794838227014e-06	2.83481417519764e-05
hsa-miR-22-5p	KBTBD7	-0.330476058622428	5.20566100147852e-06	0.000505950205797547
hsa-miR-885-5p	CHSY1	-0.33043191129875	5.22166849403826e-06	2.85378687833897e-05
hsa-miR-885-5p	PGM2L1	-0.330391315041254	5.23642963428526e-06	2.85689436546447e-05
hsa-miR-34a-5p	SMARCA1	-0.330317965381932	5.26320070052881e-06	0.00036008131601171
hsa-miR-106b-5p	ZNF25	-0.330191617378192	5.30961999136872e-06	8.82022942821392e-05
hsa-miR-106b-5p	SKIDA1	-0.330185107328937	5.31202223212883e-06	8.82022942821392e-05
hsa-miR-24-3p	SCAMP5	-0.330165303214543	5.31933639503916e-06	0.000140255940103572
hsa-miR-574-3p	TMEM179	-0.330119718303163	5.33620841124875e-06	0.000304608563475449
hsa-miR-24-3p	ELP3	-0.330052935355113	5.36101806840839e-06	0.000140423080893119
hsa-miR-34a-5p	SLC7A2	-0.32994909490063	5.39981210179578e-06	0.00036553885922788
hsa-miR-24-3p	MAPK8IP1	-0.329930277658402	5.40687054763324e-06	0.00014091264940743
hsa-miR-106b-5p	DAB2	-0.329888233879912	5.42267305033499e-06	8.97994657135474e-05
hsa-miR-885-5p	MASTL	-0.329879976607899	5.4257817611894e-06	2.95507975505609e-05
hsa-miR-885-5p	ITPRIP	-0.32982656983881	5.44592932191912e-06	2.96093013910214e-05
hsa-miR-34a-5p	MGAT4C	-0.329780475986652	5.46337518467416e-06	0.000365989227214995
hsa-miR-24-3p	TRPM6	-0.329720770071651	5.48605189538511e-06	0.000142426347284037
hsa-miR-26a-5p	FKBP14	-0.329691113920799	5.49734868668539e-06	0.00116589603396786
hsa-miR-106b-5p	DGKI	-0.329447156349139	5.59112002622739e-06	9.19030808533186e-05
hsa-miR-106b-5p	PPP2R3A	-0.329435802451942	5.59552095266779e-06	9.19030808533186e-05
hsa-miR-24-3p	XCR1	-0.329411116594766	5.60510087901259e-06	0.000144959505491705
hsa-miR-130b-3p	ADAM22	-0.329401972942066	5.6086532376958e-06	0.00129856818491592
hsa-miR-106b-5p	C3	-0.329401338550435	5.60889978154714e-06	9.19030808533186e-05
hsa-miR-885-5p	KIF15	-0.329381792182541	5.61650113695325e-06	3.04315758676916e-05
hsa-miR-24-3p	CADM3	-0.329318728098035	5.64109274994854e-06	0.00014533349642043
hsa-miR-22-5p	ARL6	-0.3292961705439	5.64991377719081e-06	0.000520397079884267
hsa-miR-22-5p	PEX19	-0.329262243975701	5.66320526189844e-06	0.000520397079884267
hsa-miR-885-5p	CENPK	-0.329256032249043	5.66564205568021e-06	3.0645087957528e-05
hsa-miR-24-3p	RPP14	-0.329163616684057	5.70201344342804e-06	0.000146344451494826
hsa-miR-885-5p	NUP93	-0.329150683936709	5.70712094189291e-06	3.08164952402725e-05
hsa-miR-106b-5p	SOBP	-0.329082014803575	5.73431309542974e-06	9.37107482174176e-05
hsa-miR-24-3p	ZNF491	-0.329008924592458	5.76339102109601e-06	0.000147233995020177
hsa-miR-22-5p	PGAP1	-0.328970023828628	5.77892415768808e-06	0.000521547905231349
hsa-miR-24-3p	PAIP2B	-0.328882717892709	5.81393033501391e-06	0.000147233995020177
hsa-miR-34a-5p	SMAD2	-0.328803961178069	5.84568119138962e-06	0.000387562636513677
hsa-miR-24-3p	TECPR1	-0.328671317801375	5.89952880477981e-06	0.000148036503465664
hsa-miR-106b-5p	TLR7	-0.328653513619568	5.90679228252679e-06	9.62760631876415e-05
hsa-miR-885-5p	RHBDD1	-0.328495079388582	5.97180270427369e-06	3.21904707415301e-05
hsa-miR-24-3p	TIMM22	-0.328296245399372	6.05435143868432e-06	0.000150800266461694
hsa-miR-22-5p	DCTN4	-0.328270395029385	6.06516278416706e-06	0.000537777766862812
hsa-miR-34a-5p	NAP1L1	-0.327994007559864	6.18190660935817e-06	0.000397558414047824
hsa-miR-22-5p	ABHD2	-0.327961434740564	6.19580471186508e-06	0.000539889603685622
hsa-miR-24-3p	COG8	-0.327836004405708	6.24960045690108e-06	0.000154523088220082
hsa-miR-106b-5p	DENND2C	-0.327724669762049	6.2977217107901e-06	0.00010211188465798
hsa-miR-24-3p	COPS3	-0.327704695399834	6.30639217383687e-06	0.00015535820136277
hsa-miR-130b-3p	TSHZ2	-0.327600021017945	6.35201468863501e-06	0.00138897387858152
hsa-miR-34a-5p	KCTD2	-0.327342761078593	6.4654761090069e-06	0.0004116779886834
hsa-miR-24-3p	CBX6	-0.327214519105358	6.52275125959589e-06	0.000159330129913713
hsa-miR-106b-5p	SYNE1	-0.327125262161062	6.56289873477599e-06	0.000106134377976455
hsa-miR-34a-5p	MAP7D3	-0.327122617511056	6.56409185778899e-06	0.000411764128203314
hsa-miR-34a-5p	PITPNM2	-0.327054519480041	6.59488496422661e-06	0.000411764128203314
hsa-miR-106b-5p	KCTD20	-0.327001011324885	6.61917679348475e-06	0.000106766462045559
hsa-miR-574-3p	MYT1	-0.32699960091629	6.61981824267652e-06	0.000305433192308327
hsa-miR-106b-5p	QKI	-0.326954169007342	6.64051209582364e-06	0.000106833109106385
hsa-miR-423-3p	CRTC3	-0.326855970549742	6.68545052419491e-06	0.000204876709612425
hsa-miR-22-5p	C6orf89	-0.326804290465212	6.70921652077073e-06	0.000557199284795214
hsa-miR-24-3p	TBC1D13	-0.326797844095889	6.71218661257509e-06	0.000162975754082309
hsa-miR-885-5p	PRDM6	-0.326634887684822	6.787682510236e-06	3.64014046715893e-05
hsa-miR-34a-5p	WBP11	-0.326532322833484	6.8356119253328e-06	0.000418664955160145
hsa-miR-106b-5p	SHROOM4	-0.326500804488988	6.85040507582671e-06	0.000109641792579598
hsa-miR-106b-5p	ADAM33	-0.326459380931047	6.86989342638525e-06	0.000109671049300392
hsa-miR-885-5p	DCTN5	-0.326381597758159	6.9066298794918e-06	3.69135328703568e-05
hsa-miR-885-5p	SPRY2	-0.326318336227647	6.9366451744404e-06	3.70111169646413e-05
hsa-miR-24-3p	KIF26A	-0.326299597251898	6.9455598610253e-06	0.000167437603792574
hsa-miR-106b-5p	SLC7A14	-0.326177243836185	7.0040346563491e-06	0.000111525782604943
hsa-miR-101-3p	RAC1	-0.325956184613131	7.11086835601148e-06	0.000128900650017154
hsa-miR-24-3p	RAB3C	-0.325934451418808	7.12145462498875e-06	0.00017046035006622
hsa-miR-106b-5p	HCN1	-0.32580249430736	7.18605268736292e-06	0.000114131425034588
hsa-miR-26a-5p	KCND2	-0.325789168187024	7.19260713697632e-06	0.0013559396417485
hsa-miR-885-5p	ARHGAP11A	-0.325784537423073	7.19488610433475e-06	3.8259293000753e-05
hsa-miR-22-5p	RANBP2	-0.325755988613497	7.20895114290703e-06	0.00057831808057543
hsa-miR-34a-5p	HCFC2	-0.325743971435062	7.21487939693028e-06	0.000431154895919244
hsa-miR-24-3p	CD302	-0.325730288988975	7.22163478076062e-06	0.000172247472685986
hsa-miR-24-3p	BACE1	-0.325624549546722	7.27404378959629e-06	0.000172886604154137
hsa-miR-101-3p	GDE1	-0.325619413303146	7.27659869545123e-06	0.000130716556745313
hsa-miR-106b-5p	KLF9	-0.325586017730529	7.29323131768875e-06	0.000114771035478597
hsa-miR-106b-5p	OSTM1	-0.325567232417876	7.30260315530938e-06	0.000114771035478597
hsa-miR-106b-5p	SCRG1	-0.325528282088097	7.32207155315151e-06	0.000114771035478597
hsa-miR-106b-5p	CD34	-0.325509461548883	7.33149617907483e-06	0.000114771035478597
hsa-miR-106b-5p	ARHGAP20	-0.325498053816017	7.3372143454111e-06	0.000114771035478597
hsa-miR-144-3p	GPR39	-0.325478405015252	7.34707329254226e-06	0.00403170646928257
hsa-miR-885-5p	TMEM39A	-0.32532531302413	7.42431981771808e-06	3.94127466883246e-05
hsa-miR-24-3p	TVP23A	-0.325262185994933	7.45639590383697e-06	0.000175693255681198
hsa-miR-24-3p	NUAK2	-0.325235064970363	7.47021694525982e-06	0.000175693255681198
hsa-miR-885-5p	CDC73	-0.325118876298719	7.52970282154238e-06	3.99048897006994e-05
hsa-miR-34a-5p	TNRC6C	-0.32511404718174	7.53218491167684e-06	0.000440358919699943
hsa-miR-885-5p	CDKN2B	-0.325067474111932	7.55616258814064e-06	3.99778148360785e-05
hsa-miR-130b-3p	DIS3	-0.324989145883099	7.59665237790173e-06	0.00157113904997758
hsa-miR-34a-5p	KANSL2	-0.324914905160728	7.63521905225803e-06	0.000442361204730373
hsa-miR-24-3p	ZNF324	-0.324792450831064	7.69923769855969e-06	0.000180450883559993
hsa-miR-106b-5p	MATN3	-0.324756272156323	7.71824894228698e-06	0.000120427954602015
hsa-miR-34a-5p	SAP30L	-0.324748888747724	7.7221342551088e-06	0.000443402191023256
hsa-miR-106b-5p	WDR47	-0.324449320786874	7.88134662296906e-06	0.000122664567740947
hsa-miR-24-3p	SOCS7	-0.324408885493674	7.90307375880985e-06	0.000183963096455267
hsa-miR-106b-5p	STK33	-0.324345999375184	7.93697727554329e-06	0.00012322157220281
hsa-miR-130b-3p	DGKH	-0.32426024826099	7.98343013199988e-06	0.00157113904997758
hsa-miR-34a-5p	RFXAP	-0.324198222517315	8.01719104626131e-06	0.000452268031741285
hsa-miR-106b-5p	PABPC4L	-0.324195145015046	8.01886966475302e-06	0.000124182495307023
hsa-miR-106b-5p	C16orf89	-0.324110040218835	8.06542214784789e-06	0.000124592715268994
hsa-miR-885-5p	LRRC3	-0.324068055348053	8.08848220212523e-06	4.27223858595474e-05
hsa-miR-24-3p	MAN1C1	-0.323886633855507	8.18884777632604e-06	0.000188009260170751
hsa-miR-885-5p	TTK	-0.323881645499119	8.19162402762436e-06	4.31946942026156e-05
hsa-miR-106b-5p	ESR1	-0.323818210968338	8.22700617717902e-06	0.00012677346987663
hsa-miR-885-5p	KNOP1	-0.32381685753684	8.22776266236292e-06	4.33127037811346e-05
hsa-miR-22-5p	PPM1A	-0.323654604032751	8.3189316966921e-06	0.00064415157901501
hsa-miR-106b-5p	TCF21	-0.323603087744247	8.34807801121107e-06	0.000127889120471744
hsa-miR-106b-5p	HOOK3	-0.323579969778337	8.3611888746422e-06	0.000127889120471744
hsa-miR-22-5p	LEPR	-0.323556471328826	8.37453551947473e-06	0.00064415157901501
hsa-miR-885-5p	HOXB9	-0.323395829077512	8.46631937408991e-06	4.44941125035643e-05
hsa-miR-34a-5p	GDF11	-0.32327111645304	8.53823112891845e-06	0.000473356589569608
hsa-miR-24-3p	ZSCAN2	-0.32317083295873	8.59647604932075e-06	0.000196034504503091
hsa-miR-22-5p	DEPTOR	-0.32306084472214	8.66079038967377e-06	0.00064415157901501
hsa-miR-22-5p	CDC5L	-0.323050505714168	8.66685939315803e-06	0.00064415157901501
hsa-miR-106b-5p	FBXL22	-0.323028692228243	8.67967714526576e-06	0.00013178678501736
hsa-miR-24-3p	ATP5A1	-0.322894192707682	8.75910770082759e-06	0.000199070629564263
hsa-miR-106b-5p	SAMHD1	-0.32283952687347	8.7915878246958e-06	0.000133160391198441
hsa-miR-106b-5p	KCNN3	-0.322675655960059	8.88963819072112e-06	0.000134317890910896
hsa-miR-885-5p	NDNF	-0.322631758866682	8.91607896495137e-06	4.63930852589536e-05
hsa-miR-885-5p	UNC5C	-0.322530002756088	8.97765713388018e-06	4.6636410325833e-05
hsa-miR-101-3p	SOX11	-0.32252803193729	8.97885375214701e-06	0.000149198619848176
hsa-miR-24-3p	USP51	-0.322432359675128	9.03712496776813e-06	0.000201988720306076
hsa-miR-34a-5p	EFCAB2	-0.32241524697811	9.04758552183537e-06	0.000497307884537806
hsa-miR-885-5p	SSFA2	-0.322238440487189	9.15633649949751e-06	4.74862393746593e-05
hsa-miR-34a-5p	ALKBH5	-0.322230891188306	9.16100741568128e-06	0.00049927490415463
hsa-miR-24-3p	GPR34	-0.322175920076432	9.19508737375957e-06	0.000202794471442474
hsa-miR-885-5p	DPY19L1	-0.322160075405093	9.20493273375347e-06	4.76597504043683e-05
hsa-miR-24-3p	PPM1F	-0.322130409529909	9.22339299745771e-06	0.000202794471442474
hsa-miR-106b-5p	DOCK4	-0.322122539359309	9.2282962731391e-06	0.000139096407417946
hsa-miR-885-5p	TJP2	-0.321969690555103	9.32401529911549e-06	4.81180330518288e-05
hsa-miR-101-3p	CLDN4	-0.321902375858502	9.36646765886962e-06	0.000153088004194967
hsa-miR-22-5p	DIS3L	-0.321837329022028	9.40766368810368e-06	0.000689077279415594
hsa-miR-24-3p	IL17RA	-0.321820129263801	9.41858544846907e-06	0.000205745798631606
hsa-miR-885-5p	CALD1	-0.321815716463229	9.42138949028909e-06	4.85409723656793e-05
hsa-miR-885-5p	LRRIQ4	-0.321754953700358	9.46008069730718e-06	4.86606765279788e-05
hsa-miR-885-5p	MYOM3	-0.321708307497811	9.48988514165573e-06	4.87343530602483e-05
hsa-miR-144-3p	NCKAP1	-0.321687771060458	9.50303501538098e-06	0.00404547496589883
hsa-miR-106b-5p	KIRREL	-0.32166040407394	9.52058544915418e-06	0.000143036673671339
hsa-miR-106b-5p	CORIN	-0.321636751995467	9.53577824475592e-06	0.000143036673671339
hsa-miR-144-3p	ONECUT2	-0.321591299720463	9.5650387840755e-06	0.00404547496589883
hsa-miR-22-5p	TNP1	-0.321472385392075	9.6419944058253e-06	0.000696151996100586
hsa-miR-106b-5p	MAPK4	-0.321318845346197	9.7422258432286e-06	0.000145781259003493
hsa-miR-24-3p	FAM212B	-0.321267440181421	9.77600324849088e-06	0.000211500070279851
hsa-miR-24-3p	MAP3K14	-0.321188326011738	9.82820454501351e-06	0.000211950098015467
hsa-miR-34a-5p	KLF12	-0.321150666551158	9.85314574238723e-06	0.00051700251199122
hsa-miR-34a-5p	FAM229B	-0.321104875248632	9.88355328012304e-06	0.00051700251199122
hsa-miR-885-5p	ABI1	-0.320975861851278	9.96970280209701e-06	5.07841819110055e-05
hsa-miR-34a-5p	ZNF2	-0.320958646835868	9.9812518746516e-06	0.00051700251199122
hsa-miR-24-3p	FAM120B	-0.320916951659754	1.00092765341366e-05	0.00021448449716007
hsa-miR-106b-5p	TRPS1	-0.320815131866739	1.00780263895606e-05	0.000150082839038781
hsa-miR-885-5p	SERPING1	-0.320765094402705	1.01119759018528e-05	5.12620614199199e-05
hsa-miR-885-5p	DSC2	-0.320753513103391	1.01198490240018e-05	5.12620614199199e-05
hsa-miR-885-5p	TMEM41A	-0.320740571432636	1.01286538129575e-05	5.12620614199199e-05
hsa-miR-34a-5p	ZKSCAN2	-0.320739441993495	1.01294225642814e-05	0.00051700251199122
hsa-miR-26a-5p	MRPL3	-0.320733711947018	1.01333235645424e-05	0.00176535584523969
hsa-miR-106b-5p	GNG11	-0.320729288664544	1.01363358963894e-05	0.000150590062001384
hsa-miR-144-3p	ATP1B1	-0.320728716771888	1.01367254270813e-05	0.00404547496589883
hsa-miR-24-3p	KCNB1	-0.320684681486941	1.01667615918311e-05	0.000217169749192595
hsa-miR-106b-5p	CERCAM	-0.320675290546628	1.01731779822301e-05	0.000150776695154293
hsa-miR-22-5p	BCLAF1	-0.32056196050531	1.02509141105507e-05	0.000719210518480238
hsa-miR-24-3p	MOB3C	-0.320443455687149	1.03328012037329e-05	0.000219328327437727
hsa-miR-106b-5p	PDCD1LG2	-0.320425958521877	1.03449441379721e-05	0.00015295738832573
hsa-miR-885-5p	ROCK2	-0.320425071343743	1.03455601944195e-05	5.21920248269754e-05
hsa-miR-885-5p	CMPK1	-0.320230325005715	1.04816361087551e-05	5.26284271813485e-05
hsa-miR-885-5p	COLGALT1	-0.320107954899139	1.05680054637844e-05	5.28904311605615e-05
hsa-miR-24-3p	PPM1K	-0.320090188356709	1.05806010473388e-05	0.000222388960255173
hsa-miR-106b-5p	KDR	-0.320070115233908	1.05948489822955e-05	0.000156260101139187
hsa-miR-24-3p	ELP2	-0.320055353247637	1.06053386545159e-05	0.000222388960255173
hsa-miR-24-3p	WDR37	-0.320029571504433	1.06236824088223e-05	0.000222388960255173
hsa-miR-34a-5p	DDX24	-0.320026297261296	1.06260141871742e-05	0.000533874197169667
hsa-miR-24-3p	IGF1	-0.320004256116495	1.06417235796179e-05	0.000222388960255173
hsa-miR-106b-5p	CALCRL	-0.319982862828759	1.06569922527463e-05	0.000156260101139187
hsa-miR-106b-5p	KIF13A	-0.319974524669995	1.06629489231352e-05	0.000156260101139187
hsa-miR-106b-5p	PARD6G	-0.319966105524455	1.06689666478285e-05	0.000156260101139187
hsa-miR-885-5p	IQGAP2	-0.319936686857651	1.06900193892994e-05	5.34161603770072e-05
hsa-miR-106b-5p	EXT2	-0.319834129353442	1.07637201216193e-05	0.000157276945777072
hsa-miR-24-3p	ADD2	-0.319799503195026	1.07887119086217e-05	0.000224073247332913
hsa-miR-885-5p	VASH2	-0.319726239597457	1.08417718810623e-05	5.4088586183176e-05
hsa-miR-130b-3p	TSC22D1	-0.319723138634614	1.08440231440223e-05	0.00203247976642247
hsa-miR-24-3p	PLIN4	-0.319672351721801	1.08809568929124e-05	0.000225295886586377
hsa-miR-101-3p	REEP3	-0.319561721880547	1.09618228788014e-05	0.000172109250553779
hsa-miR-34a-5p	LRRTM2	-0.319543151213622	1.09754529398262e-05	0.000542947214277093
hsa-miR-423-3p	HSPA12A	-0.319459426613244	1.10371026277317e-05	0.000299578499895575
hsa-miR-885-5p	OPN3	-0.319434192188035	1.10557479193651e-05	5.48295453104042e-05
hsa-miR-885-5p	NCF4	-0.319340712118216	1.1125078931917e-05	5.49791969822211e-05
hsa-miR-24-3p	ZNF527	-0.319329910035042	1.11331169486692e-05	0.000229812047105558
hsa-miR-34a-5p	IPO5	-0.319091193246037	1.13121597828066e-05	0.000551451536914839
hsa-miR-34a-5p	MOCS2	-0.319066872470918	1.13305531085148e-05	0.000551451536914839
hsa-miR-22-5p	PBX1	-0.318988135659579	1.13902945924695e-05	0.000767553984937877
hsa-miR-34a-5p	LRCH2	-0.318969325076141	1.14046111661753e-05	0.000551451536914839
hsa-miR-106b-5p	CRY2	-0.318896691912696	1.14600516675565e-05	0.000167058499660858
hsa-miR-24-3p	TSPYL1	-0.318883436827693	1.14701966883282e-05	0.000234888929567472
hsa-miR-885-5p	SAMD9	-0.318876156911285	1.1475772120865e-05	5.66234022515406e-05
hsa-miR-130b-3p	MYO9A	-0.318818996385531	1.15196385932042e-05	0.00206096806831145
hsa-miR-22-5p	DDX6	-0.318787067048451	1.15442110371645e-05	0.000767690033971438
hsa-miR-34a-5p	ARHGEF26	-0.318779844355118	1.15497764139373e-05	0.000551635896443927
hsa-miR-24-3p	TMC2	-0.318763147303469	1.15626518890874e-05	0.000235676692756495
hsa-miR-34a-5p	ZNF614	-0.318740704863764	1.15799791665262e-05	0.000551635896443927
hsa-miR-24-3p	FREM1	-0.318725410351226	1.15918017770602e-05	0.000235676692756495
hsa-miR-885-5p	SLFN11	-0.31869922829792	1.16120669453737e-05	5.72062390360507e-05
hsa-miR-22-5p	FRRS1L	-0.318440137141904	1.18144220278077e-05	0.000775455700370654
hsa-miR-24-3p	NXPE3	-0.318415217473856	1.18340597161046e-05	0.000239397096421524
hsa-miR-24-3p	C4orf50	-0.318392052110004	1.18523426465426e-05	0.000239397096421524
hsa-miR-106b-5p	ZNF790	-0.31829028224891	1.19329802043011e-05	0.000173139736141846
hsa-miR-885-5p	MN1	-0.318243951219124	1.19698624295702e-05	5.88767608254485e-05
hsa-miR-106b-5p	TDRD6	-0.318214300347509	1.1993522853734e-05	0.000173612533616988
hsa-miR-24-3p	SLC43A2	-0.318176246035501	1.20239538061718e-05	0.000241552643427559
hsa-miR-885-5p	EMILIN2	-0.31815961728225	1.20372742762231e-05	5.90124657279372e-05
hsa-miR-106b-5p	SLC41A1	-0.31814714202198	1.20472767561502e-05	0.00017398508989696
hsa-miR-885-5p	FAM129B	-0.318092268740152	1.20913668092977e-05	5.90124657279372e-05
hsa-miR-885-5p	TLN2	-0.318091319858194	1.209213056648e-05	5.90124657279372e-05
hsa-miR-22-5p	CERS6	-0.318074862681197	1.21053842492203e-05	0.000784366820455892
hsa-miR-885-5p	SYNCRIP	-0.318069224794057	1.21099278463302e-05	5.90124657279372e-05
hsa-miR-34a-5p	SETBP1	-0.318007309941274	1.21599315834059e-05	0.000567351455017649
hsa-miR-34a-5p	CDON	-0.317989260671762	1.21745452950452e-05	0.000567351455017649
hsa-miR-885-5p	IL15	-0.317958239590532	1.21997005566782e-05	5.9335330356674e-05
hsa-miR-885-5p	SYPL1	-0.317940780450646	1.22138799463547e-05	5.9335330356674e-05
hsa-miR-885-5p	KIF1C	-0.317916033686346	1.22340046795685e-05	5.93415203871828e-05
hsa-miR-22-5p	TGFBRAP1	-0.317861710042869	1.22782922239938e-05	0.000785499859494492
hsa-miR-101-3p	SPINT1	-0.317849618492598	1.22881705245305e-05	0.000189942728883054
hsa-miR-24-3p	DPT	-0.317796426321862	1.23317157249034e-05	0.000245365763780339
hsa-miR-24-3p	LYRM9	-0.317718813239627	1.23955148813475e-05	0.000245365763780339
hsa-miR-34a-5p	DNAJB9	-0.317713302048972	1.24000570216313e-05	0.000573703357597918
hsa-miR-423-3p	SPRED1	-0.317702382215506	1.24090614378333e-05	0.000327461343498379
hsa-miR-26a-5p	CKAP5	-0.317689114274154	1.24200104127543e-05	0.00203928558067481
hsa-miR-885-5p	PON2	-0.317665527885776	1.24394969527699e-05	6.00606386615332e-05
hsa-miR-106b-5p	CAB39L	-0.317497087271528	1.25795021114204e-05	0.000180830342851668
hsa-miR-106b-5p	RHOBTB1	-0.317358583655385	1.26957397887276e-05	0.000182079778494222
hsa-miR-106b-5p	RNF150	-0.317302593629629	1.27430166448906e-05	0.000182336712822052
hsa-miR-885-5p	SRPK1	-0.317208864568861	1.28225326003555e-05	6.18152107594474e-05
hsa-miR-144-3p	C2orf72	-0.317204723666549	1.28260563800386e-05	0.0046921989590308
hsa-miR-34a-5p	TRIM37	-0.31718608705385	1.28419269041933e-05	0.000589903085149051
hsa-miR-885-5p	LRRC58	-0.3170118669242	1.29911902366802e-05	6.24370486489609e-05
hsa-miR-34a-5p	UBE2O	-0.316958506254457	1.30372344167798e-05	0.000594627337122772
hsa-miR-885-5p	B3GNT3	-0.316932369693398	1.30598435807626e-05	6.26713225491476e-05
hsa-miR-106b-5p	NAALAD2	-0.316910342280878	1.30789269666181e-05	0.000186712957385514
hsa-let-7d-3p	MCTP1	-0.316904919247308	1.30836292413959e-05	0.00288293539500614
hsa-miR-885-5p	RGS13	-0.316796609737749	1.31778792881658e-05	6.31414977155952e-05
hsa-miR-22-5p	ZFR	-0.316794315715087	1.31798824566159e-05	0.000822373394203721
hsa-miR-22-5p	NCOA1	-0.316769913901625	1.32012082527252e-05	0.000822373394203721
hsa-miR-34a-5p	CAMKK1	-0.316723376801268	1.32419695497638e-05	0.0005997120153136
hsa-miR-106b-5p	F2RL2	-0.316668476208104	1.32902094080209e-05	0.000189294037669288
hsa-miR-22-5p	PIAS1	-0.316608814521813	1.3342821196024e-05	0.000822373394203721
hsa-miR-885-5p	SLC30A6	-0.316570822049586	1.33764269136568e-05	6.39954284562181e-05
hsa-miR-885-5p	GPR20	-0.316531354766642	1.34114219324402e-05	6.4065487470898e-05
hsa-miR-26a-5p	FBXO45	-0.316469955475828	1.34660359281405e-05	0.00207715546472441
hsa-miR-26a-5p	GMPS	-0.316469072061282	1.34668232487044e-05	0.00207715546472441
hsa-miR-24-3p	ULK2	-0.31641599847491	1.35142036907865e-05	0.000265596222044403
hsa-miR-24-3p	MAVS	-0.316392121911529	1.35355704271518e-05	0.000265596222044403
hsa-miR-197-3p	FRRS1L	-0.316329214817182	1.35920180344827e-05	0.0174623451698016
hsa-miR-106b-5p	FGL2	-0.316283395941102	1.363327216437e-05	0.000193735972862101
hsa-let-7d-3p	TCTEX1D1	-0.316211844093695	1.36979325613661e-05	0.00288293539500614
hsa-miR-34a-5p	DTNA	-0.316111179597452	1.37893929059342e-05	0.000620136963482955
hsa-miR-106b-5p	WISP2	-0.316099604112073	1.37999469482601e-05	0.000195547289790805
hsa-miR-885-5p	HRASLS2	-0.316075686972691	1.38217777992462e-05	6.56273853876727e-05
hsa-miR-106b-5p	DTNA	-0.316030248364622	1.38633428099029e-05	0.000195662179203402
hsa-miR-24-3p	CCDC25	-0.31589605884085	1.39867839726699e-05	0.000272067167650377
hsa-miR-24-3p	FRMD4A	-0.31580958626713	1.4066880223701e-05	0.000272067167650377
hsa-miR-106b-5p	CCBE1	-0.315803181728853	1.40728297249618e-05	0.000198168418575993
hsa-miR-106b-5p	LDLRAD4	-0.315757430924627	1.41153992433507e-05	0.000198318165839837
hsa-miR-34a-5p	C22orf39	-0.315744379122399	1.41275657958299e-05	0.000627901015316073
hsa-miR-34a-5p	FAXC	-0.315712517636114	1.41573079180268e-05	0.000627901015316073
hsa-miR-26a-5p	LAMA4	-0.315630630716533	1.42340197758566e-05	0.00213091648997382
hsa-miR-885-5p	PLEKHA7	-0.315575848648561	1.42855590162127e-05	6.76254733579513e-05
hsa-miR-34a-5p	TOM1L2	-0.315539161110564	1.43201734468354e-05	0.00063077421531917
hsa-miR-22-5p	ZFYVE9	-0.315533281224996	1.43257284460155e-05	0.000837249211430292
hsa-miR-22-5p	ABLIM1	-0.315441733094677	1.44124814789148e-05	0.000837249211430292
hsa-miR-24-3p	BRSK2	-0.315433201989478	1.44205909979146e-05	0.000277694960193371
hsa-miR-106b-5p	MYO5A	-0.315423066649608	1.44302310825656e-05	0.000201374685444343
hsa-miR-24-3p	CASKIN2	-0.315410510733926	1.44421819144395e-05	0.000277694960193371
hsa-miR-106b-5p	IGFBP5	-0.315291714173477	1.45557176604811e-05	0.000202670418546161
hsa-miR-34a-5p	MPP2	-0.315243882396757	1.46016691337351e-05	0.000634481987831422
hsa-miR-885-5p	PRRG1	-0.315132783313479	1.47089307095176e-05	6.93169369364691e-05
hsa-miR-106b-5p	ZNF37A	-0.315048506517065	1.47907929491341e-05	0.000204567537225217
hsa-miR-423-3p	ZFP36L2	-0.314996874625302	1.484115817436e-05	0.000373605112382927
hsa-miR-34a-5p	PRKAR1A	-0.314940268796578	1.48965616379569e-05	0.000636699105127858
hsa-miR-423-3p	LYPD1	-0.314891750952697	1.49442044953171e-05	0.000373605112382927
hsa-miR-34a-5p	SLC25A53	-0.314886156948475	1.49497068689639e-05	0.000636699105127858
hsa-miR-885-5p	CCNA2	-0.314881566650924	1.49542234075303e-05	7.0333141314174e-05
hsa-miR-885-5p	CDK15	-0.314866302258725	1.4969251804478e-05	7.0333141314174e-05
hsa-miR-106b-5p	STXBP4	-0.314833856138877	1.50012437391394e-05	0.000206558145499015
hsa-miR-885-5p	CPED1	-0.314783619927716	1.50509042929276e-05	7.06113959972219e-05
hsa-miR-24-3p	MTUS2	-0.314618104791612	1.52156247315871e-05	0.000290950331269725
hsa-miR-106b-5p	VCAN	-0.314614602460047	1.52191285917366e-05	0.000209094664943992
hsa-miR-106b-5p	HECW1	-0.3145695788251	1.52642398659546e-05	0.000209251500149178
hsa-miR-885-5p	PITPNB	-0.314548291168418	1.52856129466932e-05	7.14994198457506e-05
hsa-miR-24-3p	SLC46A1	-0.314497756134004	1.53364641281616e-05	0.000292432578714947
hsa-miR-106b-5p	COPS8	-0.314457749622753	1.53768342954821e-05	0.000210330706993269
hsa-miR-24-3p	FAM78A	-0.314422863554654	1.54121194515861e-05	0.000293047341685089
hsa-miR-106b-5p	AGPAT4	-0.31438980337173	1.54456284631202e-05	0.000210807368694453
hsa-miR-24-3p	ASTN1	-0.314290935792221	1.55462497175329e-05	0.000294767375262211
hsa-miR-106b-5p	CFL2	-0.314279498911624	1.55579293656918e-05	0.000211410812606009
hsa-miR-885-5p	GPR68	-0.31398936439998	1.58570117358817e-05	7.40621260304977e-05
hsa-miR-24-3p	DNAJC28	-0.31397485349701	1.58721119515474e-05	0.000299264680650684
hsa-miR-423-3p	SOX9	-0.31393309884053	1.59156381973757e-05	0.000387688622756588
hsa-miR-885-5p	ZSWIM6	-0.31392905319894	1.59198614797565e-05	7.42455169455904e-05
hsa-miR-885-5p	USP3	-0.31390308911674	1.59469908476097e-05	7.42620224678629e-05
hsa-miR-885-5p	ZNF783	-0.313794746036445	1.60606687702259e-05	7.46809236169442e-05
hsa-miR-24-3p	KCTD2	-0.313777918017753	1.60783939782385e-05	0.000302309636081086
hsa-miR-22-5p	DUSP19	-0.31376232134663	1.60948386976408e-05	0.00091366708531514
hsa-miR-34a-5p	SATB1	-0.313701217377002	1.61594183836675e-05	0.00067259939049465
hsa-miR-24-3p	DTNA	-0.31367136750752	1.61910551440158e-05	0.000303582283950296
hsa-miR-34a-5p	FITM2	-0.313634315354558	1.62304067701239e-05	0.00067259939049465
hsa-miR-26a-5p	VCL	-0.31361508656971	1.6250864513778e-05	0.00232420865577138
hsa-miR-22-5p	LRBA	-0.313596850677541	1.62702884207287e-05	0.00091366708531514
hsa-miR-34a-5p	SLC30A4	-0.313456825509163	1.64201686063847e-05	0.00067259939049465
hsa-miR-106b-5p	PRR16	-0.313335134804123	1.65514828019409e-05	0.000223640809233172
hsa-miR-24-3p	STAT4	-0.31333020290836	1.65568255892217e-05	0.000309482999721645
hsa-miR-106b-5p	ERVFRD-1	-0.313322945534903	1.65646905608745e-05	0.000223640809233172
hsa-miR-106b-5p	ZNF527	-0.31332175060635	1.65659858691238e-05	0.000223640809233172
hsa-miR-101-3p	CAPN2	-0.313298181044909	1.65915549597748e-05	0.000245063411776229
hsa-miR-106b-5p	SYT14	-0.313285604773784	1.66052133968585e-05	0.000223684111050957
hsa-miR-106b-5p	RORA	-0.313222204143695	1.66742315019936e-05	0.000224127657202121
hsa-miR-24-3p	MVB12B	-0.313088742296655	1.68204054327377e-05	0.000310012624911209
hsa-miR-34a-5p	MTMR3	-0.313078011011189	1.6832211309056e-05	0.000676549693303368
hsa-miR-423-3p	CD248	-0.313076410557162	1.68339726974235e-05	0.000395289672740923
hsa-miR-106b-5p	TSHZ3	-0.313033047417673	1.68817625808286e-05	0.000226427096386492
hsa-miR-26a-5p	COL24A1	-0.313021026397953	1.68950334505974e-05	0.00232420865577138
hsa-miR-423-3p	ATP1A1	-0.31287245320744	1.70598700867135e-05	0.000395289672740923
hsa-miR-106b-5p	SPOP	-0.312795234823412	1.71461401288832e-05	0.000228983935914763
hsa-miR-24-3p	MTURN	-0.312758681839617	1.71871215105571e-05	0.000314398564217508
hsa-miR-106b-5p	NLRP12	-0.31271828820058	1.72325164881887e-05	0.00022915187878298
hsa-miR-144-3p	TNIK	-0.312696008873343	1.72576027815349e-05	0.00582775970853372
hsa-miR-34a-5p	NFASC	-0.312637217483478	1.7323967055601e-05	0.000691990261705404
hsa-miR-885-5p	SMNDC1	-0.312623075510716	1.733996658691e-05	8.03920689478538e-05
hsa-miR-106b-5p	SEPT2	-0.312601163792379	1.7364784003038e-05	0.000230417326194158
hsa-miR-106b-5p	PCDHA3	-0.312316056308945	1.76907740090363e-05	0.000234242444767836
hsa-miR-22-5p	UBR3	-0.312271217274726	1.77425658517742e-05	0.000985394811152381
hsa-miR-24-3p	GATA2	-0.31220973169835	1.78138184083567e-05	0.000324105860529401
hsa-miR-106b-5p	KLHL7	-0.312054446630995	1.79949759268785e-05	0.000237061818492119
hsa-miR-106b-5p	PDLIM3	-0.312033537221116	1.80195016426212e-05	0.000237061818492119
hsa-miR-34a-5p	ZBTB4	-0.31202782843121	1.80262032598656e-05	0.000711205602234329
hsa-miR-106b-5p	P2RY14	-0.312002130633372	1.80563993795124e-05	0.000237061818492119
hsa-miR-24-3p	SDK1	-0.311955784906224	1.81109786235003e-05	0.000327926716079546
hsa-miR-885-5p	MMADHC	-0.311890776330025	1.81877989260958e-05	8.40004614544188e-05
hsa-miR-885-5p	CAMK2A	-0.311757634003438	1.83460943501587e-05	8.4434948851315e-05
hsa-miR-423-3p	PKNOX2	-0.311751123784723	1.83538677479473e-05	0.000405492426989534
hsa-miR-106b-5p	SEPT3	-0.311708342048543	1.84050278865026e-05	0.000240478496854813
hsa-miR-106b-5p	MMP2	-0.311703147782281	1.84112485635391e-05	0.000240478496854813
hsa-miR-106b-5p	SCD5	-0.311685154867613	1.84328123193061e-05	0.000240478496854813
hsa-miR-34a-5p	CDS2	-0.311644216083252	1.84819646660502e-05	0.000718041201187225
hsa-miR-22-5p	CTR9	-0.311571725277547	1.85693031691304e-05	0.00101176178516481
hsa-miR-101-3p	CCND1	-0.311521324220175	1.86302570587113e-05	0.000269193714312104
hsa-miR-34a-5p	EID1	-0.311508273821397	1.86460706885813e-05	0.000718041201187225
hsa-miR-24-3p	C6orf62	-0.311449708782651	1.87171922591012e-05	0.000333353687991908
hsa-miR-26a-5p	VANGL1	-0.311412172466026	1.87629111427539e-05	0.00244880045427224
hsa-miR-106b-5p	MS4A7	-0.311412077160227	1.87630273584603e-05	0.000244273375044106
hsa-miR-24-3p	CD81	-0.31137292591381	1.8810825862453e-05	0.000334139669925153
hsa-miR-22-5p	VAT1L	-0.311358787406913	1.88281153612828e-05	0.00101231164931833
hsa-miR-24-3p	GIMAP4	-0.311306613239993	1.88920473528647e-05	0.00033470162633028
hsa-miR-101-3p	MAFK	-0.311236826604749	1.8977881496086e-05	0.000272243853979823
hsa-miR-885-5p	BCAT1	-0.311179499303528	1.90486666906867e-05	8.7158724916107e-05
hsa-miR-885-5p	MME	-0.311143456639507	1.90932981568932e-05	8.72361431029023e-05
hsa-miR-24-3p	ARHGEF26	-0.311115672258147	1.91277708220898e-05	0.000337108232504193
hsa-miR-885-5p	MBNL1	-0.311099894577481	1.91473726806516e-05	8.73564191285379e-05
hsa-miR-885-5p	TLDC1	-0.311044703528909	1.92160902353168e-05	8.75430565278978e-05
hsa-miR-26a-5p	CKAP4	-0.310964991490944	1.93157497424576e-05	0.00245792915472774
hsa-miR-34a-5p	PIAS2	-0.310932411682121	1.9356622812688e-05	0.00073501540776733
hsa-let-7d-3p	PTGIS	-0.310925197326636	1.93656846374197e-05	0.00288293539500614
hsa-miR-22-5p	NEGR1	-0.310887034775955	1.94136866321027e-05	0.00103280812882786
hsa-miR-34a-5p	OTUD7A	-0.310745682736854	1.95924641203882e-05	0.000736837057065592
hsa-miR-106b-5p	KCNMA1	-0.310725387507325	1.96182601459177e-05	0.000253680345468974
hsa-miR-106b-5p	MEF2C	-0.310691148486785	1.96618519823765e-05	0.000253680345468974
hsa-miR-106b-5p	ADAM22	-0.310669200647625	1.96898432392988e-05	0.000253680345468974
hsa-miR-24-3p	PPP1R16B	-0.310651447496908	1.97125123102586e-05	0.000344713622005817
hsa-miR-885-5p	PSMD1	-0.310600876074113	1.97772223391837e-05	8.98393880573599e-05
hsa-miR-24-3p	ATG4C	-0.310530058895124	1.9868175561781e-05	0.000346537945845018
hsa-miR-130b-3p	LAYN	-0.310438294366989	1.99866198562948e-05	0.00308273008022594
hsa-miR-106b-5p	ARHGEF6	-0.310355079228474	2.00946052709253e-05	0.000258359210626183
hsa-miR-22-5p	WDFY3	-0.310339310292589	2.01151300634867e-05	0.00103808934700969
hsa-miR-106b-5p	GUCY1A2	-0.310259823253718	2.02188918431181e-05	0.000259420079226784
hsa-miR-22-5p	MEIS2	-0.31017167115972	2.03345558674237e-05	0.00103808934700969
hsa-miR-34a-5p	ZNF275	-0.310116722371298	2.0406969741199e-05	0.000758596661304341
hsa-miR-106b-5p	SORCS2	-0.31009349842636	2.04376483927446e-05	0.000261686178389575
hsa-miR-885-5p	TLR4	-0.309987581545905	2.05781167552308e-05	9.30745855538314e-05
hsa-miR-24-3p	C3orf33	-0.309945565749148	2.06340907602296e-05	0.000356215121819821
hsa-miR-885-5p	METAP1	-0.309848966337855	2.076332742528e-05	9.37775534214942e-05
hsa-miR-34a-5p	ZZEF1	-0.309651699381721	2.10296207653339e-05	0.000770931356428491
hsa-miR-106b-5p	ZNF329	-0.309648808527598	2.10335470328726e-05	0.000268636980867611
hsa-miR-122-5p	CCL28	-0.30963424254632	2.10533406224857e-05	0.0379942620433792
hsa-miR-106b-5p	SGIP1	-0.309598696675337	2.11017174477585e-05	0.000268636980867611
hsa-miR-106b-5p	PRCP	-0.309592412248501	2.11102812662471e-05	0.000268636980867611
hsa-miR-24-3p	FAM124A	-0.309579073968586	2.11284682768239e-05	0.000362893539105754
hsa-miR-885-5p	NKAIN3	-0.309553092931765	2.11639364122555e-05	9.5235922303837e-05
hsa-miR-885-5p	CYP2C19	-0.309543545687632	2.11769839938646e-05	9.5235922303837e-05
hsa-miR-24-3p	FICD	-0.309532098844584	2.11926376405374e-05	0.000363071837750324
hsa-miR-106b-5p	TLL1	-0.30950796245433	2.12256801461409e-05	0.000269003007566398
hsa-miR-101-3p	SALL1	-0.309439036837109	2.13203066491019e-05	0.000297291548659504
hsa-miR-885-5p	NOX4	-0.309367187901651	2.14193703418877e-05	9.6188556114497e-05
hsa-miR-24-3p	CD99L2	-0.309364639620601	2.14228918202125e-05	0.000364243122887743
hsa-miR-22-5p	KIFAP3	-0.309340463547573	2.14563280162901e-05	0.00106095571820571
hsa-miR-22-5p	GABRB3	-0.309232939593557	2.16056343407936e-05	0.00106095571820571
hsa-miR-22-5p	TRIM2	-0.309173935339246	2.16879830501148e-05	0.00106095571820571
hsa-miR-22-5p	USP9X	-0.309172919313499	2.16894036477143e-05	0.00106095571820571
hsa-miR-24-3p	SCN4B	-0.309158961521193	2.17089281942956e-05	0.000368125762592774
hsa-miR-34a-5p	PCDH17	-0.309158377790869	2.17097450937392e-05	0.000784356015156385
hsa-miR-574-3p	MAPK11	-0.309147118482867	2.17255075729839e-05	0.000826776260416331
hsa-miR-24-3p	PLVAP	-0.309122276851734	2.1760322855484e-05	0.000368125762592774
hsa-miR-144-3p	SGPP2	-0.309089812383443	2.18059008466512e-05	0.00638186031445326
hsa-miR-22-5p	USP47	-0.309071185569693	2.18320923413917e-05	0.00106095571820571
hsa-miR-24-3p	KCNN3	-0.309035080390875	2.18829450580447e-05	0.000368353813321202
hsa-miR-34a-5p	AFF3	-0.30902420767678	2.1898280735396e-05	0.000786747728543754
hsa-miR-106b-5p	MAP9	-0.308914113599591	2.20541379743632e-05	0.000278581767545503
hsa-miR-106b-5p	PRRX1	-0.308902097198686	2.20712125011896e-05	0.000278581767545503
hsa-miR-106b-5p	CNN1	-0.308684298508997	2.23828611549742e-05	0.000281942328138722
hsa-miR-24-3p	CPLX4	-0.308656643107449	2.24227291767103e-05	0.000374637183026719
hsa-miR-885-5p	UVRAG	-0.308598671869795	2.25065180858938e-05	0.000100783099479934
hsa-miR-24-3p	ELAC1	-0.308594253111128	2.25129168573987e-05	0.000375215280956644
hsa-miR-423-3p	TLR3	-0.308591528545427	2.25168631363058e-05	0.000452822056625657
hsa-miR-106b-5p	TLR8	-0.308574512777706	2.25415236599112e-05	0.000283366117263257
hsa-miR-34a-5p	MOB1B	-0.308546669835903	2.25819307177041e-05	0.000806802202475306
hsa-miR-24-3p	HIRA	-0.308515722750592	2.26269228703268e-05	0.000376186525553462
hsa-miR-423-3p	EIF5B	-0.308472392575184	2.26900602320689e-05	0.000452822056625657
hsa-miR-22-5p	LMBRD2	-0.308425362536438	2.27587768874182e-05	0.00109545579418106
hsa-miR-24-3p	MAST3	-0.308420874063687	2.27653453524965e-05	0.000377557938892755
hsa-miR-34a-5p	NEK9	-0.308178665220372	2.31224604930496e-05	0.000817035952916496
hsa-miR-106b-5p	FOXN3	-0.308167530343311	2.31390042930336e-05	0.000289121160281165
hsa-miR-423-3p	C6orf141	-0.308149039498583	2.31665020024463e-05	0.000452822056625657
hsa-miR-24-3p	CNTN2	-0.308016736503116	2.33641510738622e-05	0.0003830038059662
hsa-miR-106b-5p	MAGI2	-0.30801387093341	2.33684495364453e-05	0.000289927868109853
hsa-miR-106b-5p	ZNF532	-0.307999301400108	2.33903159296355e-05	0.000289927868109853
hsa-miR-423-3p	MTR	-0.307936722522348	2.34844559230763e-05	0.000452822056625657
hsa-miR-24-3p	PPP1R10	-0.307817910821057	2.36641737965528e-05	0.00038676313105746
hsa-miR-885-5p	MARCH7	-0.307619635452162	2.39669833625774e-05	0.000106715790134928
hsa-let-7d-3p	CDH19	-0.307614734211612	2.39745147193858e-05	0.00288293539500614
hsa-miR-34a-5p	NAP1L5	-0.307600217979255	2.39968337911945e-05	0.000843298568913508
hsa-miR-101-3p	MIRLET7BHG	-0.307507566457568	2.41397503352261e-05	0.000331963187368557
hsa-miR-106b-5p	GNG12	-0.307446389301395	2.42345568826365e-05	0.000299198008431755
hsa-miR-574-3p	SDHAF2	-0.307443546230292	2.42389713345112e-05	0.000859015650057619
hsa-miR-423-3p	RAB13	-0.307278731667946	2.44961804103049e-05	0.000452822056625657
hsa-miR-24-3p	RASL10B	-0.307276193857147	2.45001609641909e-05	0.000397538669491079
hsa-miR-106b-5p	LRRTM2	-0.307248020197618	2.45443923304794e-05	0.000302421976929121
hsa-miR-885-5p	DCUN1D3	-0.307235057241328	2.45647688767533e-05	0.000109223011898333
hsa-miR-34a-5p	LOH12CR2	-0.307150106211307	2.46986993697667e-05	0.000863246389385706
hsa-miR-24-3p	GPLD1	-0.307090764606881	2.47926633520839e-05	0.000401056339956438
hsa-miR-22-5p	ATF6	-0.307076655096618	2.48150545090071e-05	0.00114013895898656
hsa-miR-106b-5p	KIF5A	-0.3070690624954	2.48271115179197e-05	0.000305299727774815
hsa-miR-106b-5p	ERG	-0.307025242254969	2.48968058692513e-05	0.000305551708395357
hsa-miR-423-3p	GYPC	-0.30698641169888	2.49587185100174e-05	0.000452822056625657
hsa-miR-423-3p	ENPP6	-0.306842506230598	2.51894345786107e-05	0.000452822056625657
hsa-miR-34a-5p	MAPT	-0.306819016220814	2.52272853251035e-05	0.00087013182410857
hsa-miR-106b-5p	MCFD2	-0.306814483385247	2.52345955048537e-05	0.000309086465651166
hsa-miR-423-3p	ITPRIPL2	-0.30679706550116	2.52627042117472e-05	0.000452822056625657
hsa-miR-34a-5p	TCTN1	-0.306772987486838	2.5301609564345e-05	0.00087013182410857
hsa-miR-885-5p	KAZN	-0.306717204428957	2.53919612899979e-05	0.000112741740678298
hsa-miR-34a-5p	RFX3	-0.30668919158029	2.54374483516727e-05	0.00087015016143408
hsa-miR-22-5p	SCGN	-0.30658779625501	2.56027367240746e-05	0.00116199338630019
hsa-miR-24-3p	LDB3	-0.306583253749729	2.56101652895025e-05	0.000409641269441094
hsa-miR-106b-5p	CYP1B1	-0.306536957150097	2.56859922520582e-05	0.00031337919820291
hsa-miR-24-3p	CXorf36	-0.306530750217919	2.5696174368473e-05	0.000410045335667122
hsa-miR-22-5p	OTUD7B	-0.306497644970888	2.5750545956791e-05	0.00116199338630019
hsa-miR-101-3p	MRGBP	-0.306457630259611	2.58164103885811e-05	0.000344698233109824
hsa-miR-130b-3p	LRCH2	-0.306434698405048	2.58542279300024e-05	0.0037689718937959
hsa-miR-34a-5p	PACSIN1	-0.306293010555978	2.60890503450807e-05	0.000883045698785337
hsa-miR-34a-5p	ZNF510	-0.306137257899022	2.63495028485648e-05	0.000887191899576545
hsa-miR-106b-5p	EHD3	-0.305997996177187	2.65844533972394e-05	0.00032244034296261
hsa-miR-24-3p	GFRA1	-0.305875463604605	2.67928124114623e-05	0.000426536518342855
hsa-miR-106b-5p	IGSF11	-0.30585113629208	2.68343622830322e-05	0.00032483701711039
hsa-miR-106b-5p	PTGIS	-0.305686222131574	2.71176337500785e-05	0.000327627442778186
hsa-miR-106b-5p	EBF2	-0.305607536961699	2.72537818772076e-05	0.000328632981470794
hsa-miR-144-3p	ANKRD50	-0.3055184740305	2.7408664070804e-05	0.00751446318019269
hsa-miR-24-3p	TACR1	-0.305497686409188	2.74449334160015e-05	0.000432834814387874
hsa-miR-24-3p	PRPF8	-0.305439843311073	2.75460938449704e-05	0.000433417560497786
hsa-miR-106b-5p	SEPT11	-0.305352088336565	2.77002379261714e-05	0.000333369142483574
hsa-miR-24-3p	MGAT4C	-0.305351133608815	2.77019193954819e-05	0.000433846765474484
hsa-miR-885-5p	RNF213	-0.305304700546289	2.77838136881577e-05	0.000121815383691254
hsa-miR-24-3p	DIRAS1	-0.30527911931591	2.78290289279551e-05	0.000434828576999299
hsa-miR-34a-5p	RTTN	-0.305261327674981	2.78605168342216e-05	0.000933182207087912
hsa-miR-885-5p	NUGGC	-0.305215427395213	2.79419069983331e-05	0.000122338140793815
hsa-miR-22-5p	G3BP2	-0.305201886411192	2.79659605939021e-05	0.00121901523575627
hsa-miR-885-5p	PTPRR	-0.305131863169936	2.80906585268345e-05	0.000122792895164954
hsa-miR-885-5p	KIF4A	-0.305113310101078	2.81237857096353e-05	0.000122792895164954
hsa-miR-885-5p	SLMAP	-0.305075714466615	2.81910270510543e-05	0.000122916001602104
hsa-miR-24-3p	ZNF429	-0.30495280437296	2.84119160271778e-05	0.000440874559042415
hsa-miR-106b-5p	SESN3	-0.30485455992779	2.85896491132967e-05	0.000343407584126833
hsa-miR-22-5p	NDUFS1	-0.304834018770141	2.86269421586742e-05	0.00121901523575627
hsa-miR-22-5p	STAG2	-0.304822326022321	2.86481911445266e-05	0.00121901523575627
hsa-miR-34a-5p	ANXA6	-0.304821112780703	2.86503967942943e-05	0.000947119931688987
hsa-miR-423-3p	CTSE	-0.304797058099239	2.86941608026953e-05	0.000504804680788159
hsa-miR-22-5p	ZHX1	-0.304792437347373	2.87025748031254e-05	0.00121901523575627
hsa-miR-24-3p	IPCEF1	-0.304740646394697	2.87970410259722e-05	0.000444805553604834
hsa-miR-34a-5p	SMARCA2	-0.304721008781905	2.88329364192897e-05	0.000947119931688987
hsa-miR-106b-5p	LRRC55	-0.304672566043536	2.89216648376469e-05	0.000346724978072948
hsa-miR-24-3p	KIAA1328	-0.304610962733031	2.90348701249797e-05	0.000447251805416929
hsa-miR-106b-5p	ARL10	-0.304600091622773	2.90548907193053e-05	0.000347651004560474
hsa-miR-144-3p	HNF4G	-0.304575362874388	2.91004804705734e-05	0.00751446318019269
hsa-miR-24-3p	GRAP2	-0.304557346431186	2.91337379095946e-05	0.000447251805416929
hsa-miR-24-3p	MEIS2	-0.304546275658528	2.91541917605109e-05	0.000447251805416929
hsa-miR-34a-5p	FGFR1	-0.304517978053884	2.92065346455382e-05	0.000947119931688987
hsa-miR-22-5p	ARIH1	-0.304425468834347	2.93782703646764e-05	0.00122708907787665
hsa-miR-34a-5p	DCTN4	-0.304384394571307	2.94548260515934e-05	0.000947119931688987
hsa-miR-106b-5p	HLA-DPA1	-0.304364002222028	2.94929038546664e-05	0.000351705684213321
hsa-miR-24-3p	PEX3	-0.304360334506162	2.94997573518132e-05	0.000450505344173618
hsa-miR-106b-5p	SERPINI1	-0.304356442909874	2.95070308333559e-05	0.000351705684213321
hsa-miR-885-5p	TSPAN5	-0.30433641730902	2.9544485869622e-05	0.000127890407812916
hsa-miR-24-3p	FCRL6	-0.304309148045685	2.95955612041068e-05	0.000450948167331198
hsa-miR-423-3p	KCNK5	-0.304280955347645	2.9648453617995e-05	0.000512109653401732
hsa-miR-22-5p	LSAMP	-0.30427952802155	2.96511337971561e-05	0.00122833467385924
hsa-miR-106b-5p	FZD8	-0.304246913276319	2.97124387952709e-05	0.000353475564978223
hsa-miR-574-3p	YPEL2	-0.304242796077335	2.97201862620908e-05	0.000969444170930106
hsa-miR-24-3p	ALDH6A1	-0.304079771456673	3.0028489686602e-05	0.000456514201316585
hsa-miR-885-5p	UBE2E3	-0.304048356344129	3.00882455765783e-05	0.000129750406952149
hsa-miR-106b-5p	C17orf51	-0.304024052297556	3.01345521014127e-05	0.00035712894761407
hsa-miR-26a-5p	GDE1	-0.303913806303613	3.03454484775086e-05	0.00308916665501038
hsa-miR-106b-5p	RWDD1	-0.303815970952884	3.05337678695492e-05	0.000359858779873418
hsa-miR-106b-5p	FOXF2	-0.303807660516544	3.05498149436751e-05	0.000359858779873418
hsa-miR-106b-5p	SEPT8	-0.303797665149294	3.05691260701899e-05	0.000359858779873418
hsa-miR-106b-5p	FBXL3	-0.303783409224497	3.05966885303003e-05	0.000359858779873418
hsa-miR-885-5p	HSPBAP1	-0.303772786642972	3.06172414947474e-05	0.000131670869160471
hsa-miR-423-3p	C16orf72	-0.3037337939339	3.06927976157394e-05	0.00052068138812415
hsa-miR-34a-5p	UBE2G1	-0.303713826311772	3.07315568404416e-05	0.0009826231001731
hsa-miR-144-3p	GOLM1	-0.303672968045226	3.08110107616101e-05	0.00751446318019269
hsa-miR-34a-5p	SPTB	-0.30358360690489	3.09854596209807e-05	0.0009826231001731
hsa-miR-34a-5p	MYO9A	-0.303567329404753	3.10173362362213e-05	0.0009826231001731
hsa-miR-423-3p	PEA15	-0.303449149016516	3.12496999783896e-05	0.00052082833297316
hsa-miR-885-5p	ADAMTS9	-0.303389154225875	3.1368287165298e-05	0.000134716736693531
hsa-miR-106b-5p	LAIR1	-0.303327958678132	3.1489684537908e-05	0.000368964039585677
hsa-miR-24-3p	GATS	-0.303311814730751	3.15217839933001e-05	0.000477067358642995
hsa-miR-885-5p	FN1	-0.30319811883949	3.1748723299468e-05	0.0001361648241781
hsa-miR-574-3p	BSN	-0.303135803641262	3.18737578544342e-05	0.000992432915013063
hsa-miR-24-3p	S1PR1	-0.302992157700102	3.21637509295308e-05	0.000483530776780252
hsa-miR-26a-5p	EXT2	-0.302982113860807	3.21841201737197e-05	0.0032121014055732
hsa-miR-885-5p	MYO9B	-0.302907229194458	3.23363723249216e-05	0.000138493849620231
hsa-miR-885-5p	DOCK11	-0.302864402342369	3.24237506893616e-05	0.000138493849620231
hsa-miR-34a-5p	MTURN	-0.302829808994411	3.24944928242352e-05	0.00100952697271815
hsa-miR-106b-5p	C8orf34	-0.302780299673268	3.25959905740922e-05	0.000380490792227656
hsa-miR-24-3p	SRPX	-0.30272505571309	3.27095972748988e-05	0.000490643959123482
hsa-miR-885-5p	SLFN12L	-0.302662926075728	3.28378096503599e-05	0.000139882848145241
hsa-miR-885-5p	AKAP5	-0.302613713414248	3.293970205552e-05	0.000140127273068618
hsa-miR-106b-5p	EMCN	-0.302584355504056	3.30006279177482e-05	0.000384491368422544
hsa-miR-34a-5p	LIN52	-0.302562254745539	3.30465631802049e-05	0.00101537047625878
hsa-miR-130b-3p	LSAMP	-0.302544847105166	3.30827864389475e-05	0.00465049455084633
hsa-miR-24-3p	NF2	-0.302529546590126	3.31146558976521e-05	0.000495171089102518
hsa-miR-885-5p	DISC1	-0.302515895456011	3.31431142674861e-05	0.000140802326199792
hsa-miR-106b-5p	THRA	-0.302481555041558	3.32148052534423e-05	0.000386262061093402
hsa-miR-24-3p	FOXRED2	-0.302459555635597	3.32608091884804e-05	0.000495171089102518
hsa-let-7d-3p	DUSP3	-0.302453379457198	3.32737352553941e-05	0.00320093333156891
hsa-miR-885-5p	CLPX	-0.30244100917228	3.32996391416235e-05	0.000141276636142629
hsa-miR-26a-5p	GLG1	-0.302403017758681	3.33793135296998e-05	0.00326732126665715
hsa-miR-885-5p	IRF4	-0.30226724011741	3.36655321439484e-05	0.000142445020415524
hsa-miR-34a-5p	ZNF445	-0.302019949815394	3.41927671006184e-05	0.00103014239936151
hsa-miR-24-3p	CYP20A1	-0.302009316642045	3.42156110042461e-05	0.000504269376154283
hsa-miR-34a-5p	GRIA1	-0.301979685212554	3.4279345896962e-05	0.00103014239936151
hsa-miR-106b-5p	GXYLT2	-0.301909127423217	3.44315605914209e-05	0.000398614485951386
hsa-miR-106b-5p	RAB23	-0.301891558109243	3.44695618286464e-05	0.000398614485951386
hsa-miR-22-5p	TMX4	-0.301845633151162	3.45690810525077e-05	0.00137568610739665
hsa-miR-106b-5p	YPEL4	-0.30168735146273	3.49141542706433e-05	0.000403005386655567
hsa-miR-106b-5p	LRP12	-0.301636207637033	3.50263456179264e-05	0.000403550289957928
hsa-miR-24-3p	FXYD6	-0.301584002335961	3.51412155338296e-05	0.000513520870933965
hsa-miR-34a-5p	KLHL15	-0.30156891393452	3.51744813155776e-05	0.00105212599693246
hsa-miR-106b-5p	GTPBP8	-0.301530901322775	3.52584201923036e-05	0.000404783781027153
hsa-miR-106b-5p	HSD11B1	-0.301528480487464	3.52637722279694e-05	0.000404783781027153
hsa-miR-885-5p	DEPDC1	-0.301473033246856	3.5386565825233e-05	0.000149526052641387
hsa-miR-34a-5p	ING3	-0.301454630556755	3.5427409381102e-05	0.00105433522622794
hsa-miR-144-3p	RIPK4	-0.301445019725525	3.54487576276529e-05	0.00819052873607349
hsa-miR-34a-5p	ENOX2	-0.301387745107766	3.55762313934788e-05	0.00105433522622794
hsa-miR-885-5p	WDR76	-0.301258939005347	3.58644884537974e-05	0.000151139771957904
hsa-miR-34a-5p	SEMA3E	-0.301223151188741	3.59449680713886e-05	0.00106037655810596
hsa-miR-22-5p	USP7	-0.301204959882093	3.5985941824222e-05	0.00141011480488619
hsa-miR-24-3p	RNF216	-0.301024316512863	3.6395213044523e-05	0.000527183879936759
hsa-miR-34a-5p	PDS5B	-0.300974694744198	3.65084025595216e-05	0.00107082212161021
hsa-miR-101-3p	UBAC2	-0.300958973431098	3.65443326699044e-05	0.000444325605754814
hsa-miR-885-5p	ICK	-0.300953803228808	3.6556156127279e-05	0.000153848635680046
hsa-miR-34a-5p	CD99L2	-0.300848139469469	3.67985832492392e-05	0.00107082212161021
hsa-miR-106b-5p	FRMD4A	-0.300843414271421	3.68094596712554e-05	0.000420970063643639
hsa-miR-24-3p	SLC16A2	-0.30080857851785	3.68897377744385e-05	0.000533202847917473
hsa-miR-24-3p	SYNRG	-0.300722836162005	3.70880315190762e-05	0.000533782969624231
hsa-miR-574-3p	TMEM178B	-0.300685188765605	3.71754141488862e-05	0.00106322436730608
hsa-miR-24-3p	TPST2	-0.300649646740593	3.72580878714842e-05	0.000535089559856423
hsa-miR-885-5p	TMEM123	-0.300572633239384	3.7437821923623e-05	0.000157348816309166
hsa-miR-885-5p	AKR1C2	-0.300484865074542	3.76436502427862e-05	0.000157792557875221
hsa-miR-24-3p	TTLL6	-0.300481096451688	3.76525119847913e-05	0.000539462879896234
hsa-miR-24-3p	TUBD1	-0.300451386914281	3.77224413794107e-05	0.000539462879896234
hsa-miR-24-3p	GID4	-0.300352154222363	3.7956899385302e-05	0.000539643191020021
hsa-miR-24-3p	ZNF740	-0.300344563161255	3.79748912199274e-05	0.000539643191020021
hsa-miR-101-3p	ANLN	-0.300273521518972	3.81436589999338e-05	0.000455439856562084
hsa-miR-106b-5p	SLC17A7	-0.300237936352344	3.82284608938572e-05	0.000435594022295143
hsa-miR-24-3p	PLCL2	-0.300168216046032	3.83951238674996e-05	0.000544313929310464
hsa-miR-101-3p	PRC1	-0.300165317947551	3.84020664127503e-05	0.000455795954922763
hsa-miR-24-3p	RPL4	-0.300126347628322	3.84955366772972e-05	0.000544313929310464
hsa-miR-24-3p	DSTYK	-0.300101255752304	3.85558327914638e-05	0.000544313929310464
hsa-miR-24-3p	OLFM2	-0.299877570842884	3.90972928607204e-05	0.000548800498692242
hsa-miR-106b-5p	FAT3	-0.29984942565104	3.91659268277446e-05	0.000444644251554468
hsa-miR-22-5p	GNAQ	-0.299839144130991	3.91910272797135e-05	0.00149446771117607
hsa-miR-34a-5p	TMEM5	-0.299826506081986	3.92219015084361e-05	0.00110733589097782
hsa-miR-34a-5p	MARCH8	-0.299811462630489	3.92586818757492e-05	0.00110733589097782
hsa-miR-22-5p	BAZ2B	-0.29978310714691	3.93280976625282e-05	0.00149446771117607
hsa-miR-26a-5p	ZNF469	-0.299778841929365	3.93385491391306e-05	0.00358549668501061
hsa-miR-106b-5p	PHYHIP	-0.299616593739326	3.97380681385573e-05	0.000450316429088396
hsa-miR-885-5p	ABCB11	-0.29959529811752	3.97907889344458e-05	0.000165909143795543
hsa-miR-885-5p	MFSD1	-0.299520299603534	3.99769846009555e-05	0.000166245109014278
hsa-miR-106b-5p	ZNF704	-0.299513711538678	3.99933796284821e-05	0.000452384130223814
hsa-miR-24-3p	PHACTR1	-0.299468066888307	4.01071445952007e-05	0.000561666444019926
hsa-miR-106b-5p	SERINC1	-0.299416805725194	4.02352712063729e-05	0.000454292789439229
hsa-miR-885-5p	ARIH1	-0.299356668976562	4.03860731901521e-05	0.00016772474723298
hsa-miR-26a-5p	CLTC	-0.299341892691609	4.04232082683917e-05	0.00360972158045814
hsa-miR-24-3p	CCL16	-0.299326944078256	4.04608091276265e-05	0.000563352255600435
hsa-miR-24-3p	CTNNA2	-0.299320152628467	4.04779028098091e-05	0.000563352255600435
hsa-miR-106b-5p	REV3L	-0.299206089178316	4.07660112840871e-05	0.000459449963836989
hsa-miR-574-3p	TMEM37	-0.299165961779357	4.08678255365223e-05	0.00111977841970071
hsa-miR-106b-5p	GPR63	-0.299102382371937	4.10296340013514e-05	0.000461583382515203
hsa-miR-22-5p	ZNF462	-0.299071658958426	4.11080403876446e-05	0.00152998324899539
hsa-miR-22-5p	ZNF37A	-0.299042646906012	4.11822087654024e-05	0.00152998324899539
hsa-miR-106b-5p	COL12A1	-0.298947526469308	4.14262651909492e-05	0.00046413718208732
hsa-miR-106b-5p	MAN1A2	-0.298937405646024	4.14523127635225e-05	0.00046413718208732
hsa-miR-24-3p	USP22	-0.298934908241369	4.14587426074817e-05	0.000575815869548356
hsa-miR-24-3p	NMNAT3	-0.298894429612324	4.15630902592155e-05	0.000576079793120543
hsa-miR-106b-5p	FGD5	-0.298873428875153	4.1617324219203e-05	0.000464571526689641
hsa-miR-22-5p	COL4A3BP	-0.298813544681606	4.17723397340194e-05	0.00152998324899539
hsa-miR-22-5p	PJA2	-0.298756364365003	4.19208628792024e-05	0.00152998324899539
hsa-miR-423-3p	TENM3	-0.298733707385493	4.19798506182392e-05	0.000664680968122121
hsa-miR-106b-5p	CYP7B1	-0.298514953545868	4.25534097244376e-05	0.000472731081196347
hsa-miR-106b-5p	SLC35F3	-0.298368359074811	4.29418880429615e-05	0.000475791959147398
hsa-miR-24-3p	AQP7	-0.298345659774769	4.30023391022229e-05	0.0005918166569503
hsa-miR-24-3p	LYRM2	-0.298328090951797	4.30491820092737e-05	0.0005918166569503
hsa-miR-22-5p	ERCC6L2	-0.298300023930663	4.31241153601579e-05	0.00154561276950046
hsa-miR-106b-5p	EIF4E3	-0.298221012324745	4.33357199900002e-05	0.000478851994907298
hsa-miR-22-5p	SLC30A9	-0.298187265012911	4.34263975601634e-05	0.00154561276950046
hsa-miR-24-3p	ZNF557	-0.298079219975446	4.37179117603363e-05	0.000596153342186404
hsa-miR-885-5p	MYNN	-0.298052673494818	4.3789817450154e-05	0.000181143686377247
hsa-miR-106b-5p	CORO2B	-0.298023848108114	4.38680219154626e-05	0.000483872852744268
hsa-miR-22-5p	RAB3C	-0.298014117717475	4.38944505106747e-05	0.00154561577618839
hsa-miR-34a-5p	FAM120C	-0.297906314984795	4.41882559936512e-05	0.00120925393317094
hsa-miR-106b-5p	SSPN	-0.297832107166847	4.43915756810179e-05	0.000488779583296314
hsa-miR-574-3p	LHFPL4	-0.297677226760128	4.4818765612432e-05	0.00117628929589023
hsa-miR-106b-5p	RORC	-0.297651028666254	4.48914061796417e-05	0.00049253645296038
hsa-miR-24-3p	LRRTM2	-0.297615742760595	4.49894199178536e-05	0.000612255210575628
hsa-miR-22-5p	MSANTD4	-0.297524448518821	4.52439429038361e-05	0.00157698543059302
hsa-miR-34a-5p	ZNF566	-0.297520582646111	4.52547505576383e-05	0.00123319195269564
hsa-miR-24-3p	KRBA1	-0.297520258750228	4.52556561696243e-05	0.000613029509872974
hsa-miR-24-3p	MLXIP	-0.297497699350495	4.53187741372762e-05	0.000613029509872974
hsa-miR-24-3p	INTS9	-0.297437027294948	4.54889368185599e-05	0.000614100647050559
hsa-miR-26a-5p	DGKI	-0.297331059228009	4.57875800585273e-05	0.00401825487065352
hsa-miR-24-3p	PI4KA	-0.297312001583395	4.58414842609592e-05	0.000617624787947055
hsa-miR-885-5p	PLXDC2	-0.29725933343834	4.59907656647531e-05	0.000189501217686705
hsa-miR-22-5p	TROVE2	-0.297238395367087	4.60502389524143e-05	0.00159409525798289
hsa-miR-574-3p	RSPH9	-0.297128111951406	4.63646875752355e-05	0.00117628929589023
hsa-miR-130b-3p	CBLB	-0.297113685673078	4.64059699058235e-05	0.00541379864537175
hsa-miR-106b-5p	KDSR	-0.297031611760797	4.66414915601787e-05	0.000510835383754339
hsa-miR-130b-3p	NAP1L3	-0.296988541273686	4.67655370789227e-05	0.00541379864537175
hsa-miR-34a-5p	FAM107A	-0.296935446553698	4.69188798702519e-05	0.00126249086378908
hsa-miR-22-5p	FTO	-0.296825584729855	4.72376740450961e-05	0.0016240762219314
hsa-miR-24-3p	SEC63	-0.296816127472263	4.72652118597754e-05	0.000634274711835953
hsa-miR-106b-5p	LTBP2	-0.296772029014934	4.73938179444277e-05	0.000517250631695775
hsa-miR-106b-5p	SCN3B	-0.296674459449684	4.76795341199065e-05	0.000518417366980517
hsa-miR-106b-5p	GLIS3	-0.296650084361769	4.77511648812972e-05	0.000518417366980517
hsa-miR-106b-5p	MBD5	-0.296599723880909	4.78994791549572e-05	0.000519120009689851
hsa-miR-144-3p	DOK4	-0.296556424341501	4.80273447307498e-05	0.00967700012823216
hsa-miR-24-3p	CNNM3	-0.296523484358667	4.81248328883251e-05	0.000642072891165289
hsa-miR-106b-5p	SSR3	-0.296513842874981	4.81534027020061e-05	0.000520962771392784
hsa-miR-574-3p	MMP24	-0.296488744015741	4.82278508811881e-05	0.00117985992334335
hsa-miR-24-3p	SAMHD1	-0.29646681128265	4.8292996283366e-05	0.000642072891165289
hsa-miR-24-3p	INPP5B	-0.296457078924085	4.83219301795506e-05	0.000642072891165289
hsa-miR-34a-5p	SMIM13	-0.29643757202125	4.8379972461544e-05	0.00127974906424931
hsa-miR-106b-5p	ZNF106	-0.296378154472737	4.85571719491114e-05	0.000524417457050403
hsa-miR-34a-5p	RGS17	-0.29636232608258	4.86044793771279e-05	0.00127974906424931
hsa-miR-34a-5p	LRRC2	-0.296323875306875	4.87195804547439e-05	0.00127974906424931
hsa-miR-106b-5p	ST8SIA4	-0.296311912816042	4.87554419866482e-05	0.000525644608918551
hsa-miR-885-5p	BTN3A2	-0.296273360881929	4.88711831071817e-05	0.000200320943257042
hsa-miR-22-5p	SV2C	-0.296175210200396	4.91670192889804e-05	0.00166174928488792
hsa-miR-423-3p	LAD1	-0.296152567508334	4.9235505228407e-05	0.000754414999467527
hsa-miR-885-5p	USP25	-0.296145713001054	4.92562553044796e-05	0.000201636790245126
hsa-miR-34a-5p	ANGEL1	-0.296141716906975	4.92683561383219e-05	0.00127974906424931
hsa-miR-22-5p	ZNF704	-0.296100937946867	4.9392001434648e-05	0.00166174928488792
hsa-miR-34a-5p	SYNRG	-0.296056854800927	4.95259933594862e-05	0.00127974906424931
hsa-miR-34a-5p	HS6ST3	-0.296048893576258	4.95502281135249e-05	0.00127974906424931
hsa-miR-885-5p	GMPS	-0.29603875383794	4.95811106178613e-05	0.000202440124805483
hsa-miR-24-3p	EEF1A1	-0.295997304795488	4.97075398053541e-05	0.000659186431603419
hsa-miR-106b-5p	FOXD3	-0.295973901262235	4.97790597957506e-05	0.000534874723530156
hsa-miR-34a-5p	ASXL3	-0.295971305424965	4.97869984968442e-05	0.00128072074933282
hsa-miR-144-3p	ELF3	-0.295969861399169	4.9791415193689e-05	0.00967700012823216
hsa-miR-144-3p	TJP1	-0.295965256915728	4.98055009247852e-05	0.00967700012823216
hsa-miR-106b-5p	SH3PXD2A	-0.295885233319098	5.00509028057517e-05	0.000536815382424384
hsa-miR-101-3p	HAPLN1	-0.29581710972342	5.02607070040595e-05	0.000569430964580083
hsa-miR-22-5p	COPS2	-0.295816489636579	5.02626205122152e-05	0.00167123213203115
hsa-miR-24-3p	CIRBP	-0.295801563571899	5.03087010917525e-05	0.000665850455626136
hsa-miR-885-5p	MYOZ3	-0.295800649270288	5.03115250649078e-05	0.000205156322414935
hsa-miR-26a-5p	ARHGAP1	-0.295691451857159	5.06498730618554e-05	0.00409218815690229
hsa-miR-24-3p	EIF3L	-0.295446645402758	5.14161924301538e-05	0.000679176710183049
hsa-miR-34a-5p	ZNF304	-0.295431551110243	5.14637970324838e-05	0.00129679523735067
hsa-miR-423-3p	CLMN	-0.295413139945951	5.15219185073262e-05	0.000755951362893179
hsa-miR-106b-5p	SEC62	-0.295381619055689	5.16215687892326e-05	0.000552706796864024
hsa-miR-423-3p	MYL9	-0.29534959728893	5.1722987987428e-05	0.000755951362893179
hsa-miR-34a-5p	GCFC2	-0.295309376748807	5.18506396086564e-05	0.00129679523735067
hsa-miR-24-3p	ADAMTSL3	-0.295278506641404	5.1948815652659e-05	0.000683537048061303
hsa-miR-106b-5p	MTMR9	-0.29522010763261	5.21350197059178e-05	0.000557243498061531
hsa-miR-34a-5p	LYVE1	-0.295209576970025	5.21686631816512e-05	0.00129679523735067
hsa-miR-106b-5p	PDE4A	-0.295152712635354	5.23506867747989e-05	0.000558587224865122
hsa-miR-22-5p	AGAP1	-0.295128834211117	5.24272997468989e-05	0.00173181420209691
hsa-miR-34a-5p	USP30	-0.295128505024531	5.24283566647761e-05	0.00129679523735067
hsa-miR-106b-5p	MMP24	-0.295105991971512	5.25006867475567e-05	0.000559226869129206
hsa-miR-885-5p	DDX58	-0.295038500426857	5.27180863191302e-05	0.000213037914932762
hsa-miR-106b-5p	SPIN1	-0.295026639530439	5.2756379183017e-05	0.000560988210148177
hsa-miR-144-3p	ZNF112	-0.294989334341806	5.28769893015091e-05	0.00967700012823216
hsa-miR-144-3p	NHS	-0.294981029962095	5.29038731383991e-05	0.00967700012823216
hsa-miR-106b-5p	FAP	-0.294964277631931	5.29581446855208e-05	0.00056217107435399
hsa-miR-34a-5p	NOVA2	-0.294950791962448	5.30018714237037e-05	0.00130120511383794
hsa-miR-130b-3p	CAMSAP2	-0.294912655611754	5.31257106847647e-05	0.00588123051780522
hsa-miR-22-5p	TLK1	-0.294866505262603	5.32759371845966e-05	0.00173544552335823
hsa-miR-34a-5p	NSA2	-0.294794481544522	5.35111832347304e-05	0.00130848068206293
hsa-miR-22-5p	AP3M1	-0.29477732240806	5.3567372703578e-05	0.00173544552335823
hsa-miR-34a-5p	PLRG1	-0.294693903258443	5.38413285448854e-05	0.00130930903011584
hsa-miR-130b-3p	ARID5B	-0.294687935426629	5.38609777997159e-05	0.00588123051780522
hsa-miR-24-3p	XPNPEP2	-0.294687392519454	5.38627656712161e-05	0.000705968287923707
hsa-miR-34a-5p	SLC26A2	-0.294660242471465	5.39522458374587e-05	0.00130930903011584
hsa-miR-885-5p	MXD1	-0.294643803176774	5.40064937454337e-05	0.000217407215230979
hsa-miR-885-5p	FREM2	-0.294581239313956	5.42134167614783e-05	0.000217961476328395
hsa-miR-24-3p	ZNF554	-0.29457662101394	5.42287207580439e-05	0.00070880161608409
hsa-miR-24-3p	ZBTB16	-0.294460497412657	5.4614864671471e-05	0.000711680186356041
hsa-miR-24-3p	ERC2	-0.294415229759951	5.47660910168893e-05	0.000711875448929112
hsa-miR-22-5p	EXOC6B	-0.294388181362986	5.48566396714892e-05	0.00176589462993444
hsa-miR-106b-5p	PBX3	-0.294316270910506	5.50980553970974e-05	0.000582894248749531
hsa-miR-885-5p	ENAH	-0.294282887435572	5.52104683409224e-05	0.000221404527818119
hsa-miR-423-3p	SLC19A3	-0.294207925694372	5.54636742742379e-05	0.000786425232246656
hsa-miR-106b-5p	DNM3	-0.294094539619401	5.58487437175319e-05	0.000589709382207666
hsa-miR-106b-5p	PALLD	-0.294070068665698	5.59321781192134e-05	0.000589709382207666
hsa-miR-130b-3p	EFS	-0.294034236067189	5.60545616326295e-05	0.00588123051780522
hsa-miR-144-3p	CHMP4C	-0.294027116700226	5.60789072218412e-05	0.00984745610815532
hsa-miR-24-3p	DERL2	-0.293938615871033	5.63823774733055e-05	0.000726605633606337
hsa-miR-885-5p	MFSD2B	-0.293933697474436	5.6399287867958e-05	0.000225310860670472
hsa-miR-22-5p	EIF3L	-0.293872487658232	5.661013795019e-05	0.00178023987821738
hsa-miR-22-5p	APC	-0.293849421651077	5.6689785559468e-05	0.00178023987821738
hsa-miR-130b-3p	TMEM200C	-0.293823282315507	5.67801726820626e-05	0.00588123051780522
hsa-miR-106b-5p	TMEM200C	-0.293818847971187	5.67955196092602e-05	0.000597796909785603
hsa-miR-574-3p	SNTG1	-0.293664500649699	5.7332138249655e-05	0.00126685531293592
hsa-miR-22-5p	ZNF148	-0.293645646777579	5.73980128100639e-05	0.00178775211810367
hsa-miR-26a-5p	FAM83D	-0.293523223059043	5.78274881014757e-05	0.00439316290203748
hsa-miR-34a-5p	FNDC5	-0.293491573665439	5.79390074503388e-05	0.00137460419554366
hsa-miR-34a-5p	CAND2	-0.293434939447336	5.8139067203837e-05	0.00137460419554366
hsa-miR-885-5p	IFNGR1	-0.293334883886594	5.84940987448599e-05	0.00023338329892119
hsa-miR-106b-5p	ZBTB4	-0.293321733966856	5.85409102667353e-05	0.000615125300772295
hsa-miR-22-5p	TSPYL1	-0.293225743014187	5.88836892725943e-05	0.00181462296087617
hsa-miR-106b-5p	SEL1L	-0.293197404931039	5.8985242962155e-05	0.000618747227694227
hsa-miR-101-3p	PIP5K1C	-0.293144325691662	5.91759029101284e-05	0.000651915748081746
hsa-miR-144-3p	DLG5	-0.293135511608178	5.92076189566901e-05	0.00999697873922575
hsa-miR-106b-5p	PTEN	-0.293121382942749	5.92584919649147e-05	0.000620565320576932
hsa-miR-885-5p	SLC35A3	-0.293067699242194	5.94521650870213e-05	0.000236905589486004
hsa-miR-106b-5p	PDE1B	-0.293041670968223	5.95462803325664e-05	0.000621873080967109
hsa-miR-34a-5p	ZC3H12C	-0.292972020289656	5.97988177130934e-05	0.00140110878484941
hsa-miR-22-5p	PTPN4	-0.292936063152555	5.99295832994074e-05	0.00182820956003348
hsa-miR-34a-5p	WASF1	-0.292912571267716	6.00151613705448e-05	0.00140110878484941
hsa-miR-130b-3p	ZCCHC24	-0.292874952769723	6.01524399969248e-05	0.00590030024419453
hsa-miR-574-3p	ZNF175	-0.292804602676313	6.04099553980705e-05	0.00127061433086046
hsa-miR-24-3p	ERG	-0.292775030152816	6.05185138569717e-05	0.000773674182830604
hsa-miR-106b-5p	DKK2	-0.292760576750193	6.05716377974206e-05	0.000631123944164399
hsa-miR-24-3p	SORCS1	-0.292684673558899	6.08513418504968e-05	0.000776458520776661
hsa-miR-24-3p	DRG2	-0.292613602428136	6.11143386149241e-05	0.000778342991793844
hsa-miR-885-5p	DYNC1I2	-0.292535272197951	6.14054335247717e-05	0.000243763309881439
hsa-miR-130b-3p	DOK6	-0.292520235910083	6.14614608770264e-05	0.00590030024419453
hsa-miR-101-3p	MRPS12	-0.292480895103397	6.16082774670458e-05	0.000667023836705557
hsa-miR-885-5p	CLEC12A	-0.292471392133073	6.16437910932783e-05	0.000244302837763788
hsa-miR-106b-5p	ZNF154	-0.292454420883566	6.17072622993076e-05	0.000641879562610888
hsa-miR-34a-5p	BHLHB9	-0.292453137196589	6.17120656877596e-05	0.00142361772002201
hsa-miR-34a-5p	MAMLD1	-0.292439884287558	6.17616768599192e-05	0.00142361772002201
hsa-miR-24-3p	AP1B1	-0.292432451999233	6.1789515402519e-05	0.000785459941557445
hsa-miR-101-3p	SH3BP4	-0.292406887325696	6.18853609781986e-05	0.000667023836705557
hsa-miR-24-3p	IP6K1	-0.292298778349572	6.22922220058371e-05	0.000790361839359775
hsa-miR-22-5p	MEGF9	-0.292297911854286	6.22954931243291e-05	0.00188527797754706
hsa-miR-106b-5p	NOS1	-0.292244793625574	6.24963287112315e-05	0.000649000336616635
hsa-miR-106b-5p	LATS2	-0.292212471051639	6.26188349499883e-05	0.000649186919932266
hsa-miR-34a-5p	SCO1	-0.292077029712452	6.31346285727801e-05	0.00144490674858202
hsa-miR-22-5p	MSH3	-0.29207521512801	6.3141565948312e-05	0.00189950877561172
hsa-miR-423-3p	BCAS1	-0.292030668998713	6.33120957442963e-05	0.000865057409507623
hsa-miR-144-3p	BMPR1A	-0.291957607703587	6.35927225044229e-05	0.0103397056220154
hsa-miR-423-3p	ADAMTSL1	-0.291919106964266	6.37410722795091e-05	0.000865057409507623
hsa-miR-885-5p	CCR9	-0.291917391599086	6.37476894205823e-05	0.000251161109256562
hsa-miR-130b-3p	ADAR	-0.291852547103945	6.39983049988658e-05	0.00598379893270902
hsa-miR-34a-5p	PCDHGA2	-0.291800747153226	6.41991692200572e-05	0.00145888642139289
hsa-miR-24-3p	IL5RA	-0.291794503108574	6.42234216200925e-05	0.000813336014888601
hsa-miR-885-5p	DEK	-0.291763020486417	6.43458338363113e-05	0.000253200856145885
hsa-miR-34a-5p	CDIP1	-0.291698195905611	6.45985778360366e-05	0.00146050940502522
hsa-miR-106b-5p	ABAT	-0.291594240105521	6.5005836259426e-05	0.000672810405285059
hsa-miR-106b-5p	FKBP14	-0.291561974759372	6.51327285579011e-05	0.000673002070456848
hsa-miR-885-5p	NFIB	-0.291528177792422	6.52658936287718e-05	0.00025618083933089
hsa-miR-130b-3p	FOXF2	-0.291501348446412	6.53717871205508e-05	0.00598379893270902
hsa-miR-34a-5p	SEC63	-0.291490119557249	6.54161545822025e-05	0.00147070061287778
hsa-miR-106b-5p	DCLK1	-0.291433851826408	6.56389049324738e-05	0.000675982752289655
hsa-miR-34a-5p	KCNK3	-0.291409723079718	6.57346427097377e-05	0.00147070061287778
hsa-miR-22-5p	ANK3	-0.291384465538911	6.58349996778877e-05	0.0019572358139532
hsa-miR-26a-5p	ITGA5	-0.291351918889481	6.59645308231266e-05	0.00486607915782195
hsa-miR-885-5p	NOTCH3	-0.291250724619545	6.63687994477202e-05	0.000259861916245551
hsa-miR-106b-5p	STAT3	-0.291238645698436	6.64172094617347e-05	0.000681736976458467
hsa-miR-423-3p	IGDCC4	-0.291226171488026	6.64672384984559e-05	0.000889350374275115
hsa-miR-22-5p	YIPF6	-0.291201464582859	6.65664323513561e-05	0.00196740788949564
hsa-miR-34a-5p	BCLAF1	-0.291156033639559	6.67491922101366e-05	0.0014853427512228
hsa-miR-885-5p	TMEM165	-0.291131233143391	6.68491583560305e-05	0.000261417578266812
hsa-miR-22-5p	TMEM184C	-0.291065475338943	6.71148962242229e-05	0.00197208538091408
hsa-miR-885-5p	PCDH18	-0.291018564419871	6.73050762413164e-05	0.000262873920605042
hsa-miR-24-3p	TUB	-0.291001575579042	6.73740747800317e-05	0.000844809948218779
hsa-miR-106b-5p	ANK2	-0.290993806233714	6.7405651339019e-05	0.000690213195933258
hsa-miR-106b-5p	MOCS2	-0.290979143200899	6.74652834028161e-05	0.000690213195933258
hsa-miR-574-3p	STXBP4	-0.290969130494405	6.75060318171835e-05	0.00136004799396384
hsa-miR-106b-5p	SLC8A1	-0.290943261124718	6.76114185585532e-05	0.000690570574422065
hsa-miR-24-3p	PCDH19	-0.29090873709342	6.77523031892906e-05	0.000846903789866133
hsa-miR-34a-5p	USP12	-0.29085319809138	6.79795232042765e-05	0.00149796815053234
hsa-miR-22-5p	BAZ1B	-0.290803587146431	6.81830948729423e-05	0.00199189226293555
hsa-miR-26a-5p	SLC37A3	-0.290771766290939	6.83139683057417e-05	0.00496740140966036
hsa-miR-22-5p	MED21	-0.290690679313389	6.86485307205195e-05	0.00199396364518107
hsa-miR-423-3p	GOLIM4	-0.290687096016025	6.86633507056569e-05	0.000893564153018822
hsa-miR-106b-5p	GLIPR1	-0.290599134715718	6.90280881734657e-05	0.000702728569765937
hsa-miR-451a	MAGI3	-0.290567728747725	6.91587549211118e-05	0.00888409850198523
hsa-miR-144-3p	PGM2L1	-0.290562480922005	6.91806114849344e-05	0.0108465315863879
hsa-miR-34a-5p	WSCD1	-0.290541565015544	6.92677881250634e-05	0.00152034520625352
hsa-miR-24-3p	ADSL	-0.290534538400114	6.92970978898227e-05	0.000859844505066733
hsa-miR-26a-5p	DDB1	-0.290518512525314	6.93639893448673e-05	0.0049727141657095
hsa-miR-101-3p	PARVA	-0.290497146885883	6.94532630133363e-05	0.000740587200259854
hsa-miR-24-3p	SLCO2B1	-0.290359915632313	7.002924139249e-05	0.000866109720935951
hsa-miR-24-3p	TUSC5	-0.2903529365451	7.00586529823747e-05	0.000866109720935951
hsa-miR-34a-5p	ZDHHC17	-0.290321949436216	7.01893802808082e-05	0.00152495913711445
hsa-miR-885-5p	ZFP91	-0.290220738061841	7.06179632937174e-05	0.000274605365054103
hsa-miR-22-5p	APOOL	-0.290191508253569	7.07421940250715e-05	0.00204303456344406
hsa-miR-130b-3p	RASGRF2	-0.29000955443764	7.15201448208937e-05	0.00625562866700083
hsa-miR-101-3p	APLP2	-0.289997498040566	7.157197487021e-05	0.000755103269265602
hsa-miR-34a-5p	RNF216	-0.289937048245332	7.18323781239039e-05	0.00155540075324857
hsa-miR-24-3p	DLGAP3	-0.289887268926468	7.20474824546456e-05	0.000887539161289415
hsa-miR-24-3p	SMARCD3	-0.289885524540535	7.20550311683851e-05	0.000887539161289415
hsa-miR-22-5p	ATP7A	-0.289883510260854	7.2063748752186e-05	0.00206502848341132
hsa-miR-106b-5p	GIMAP8	-0.289813376089086	7.23678994331215e-05	0.000734321332483144
hsa-miR-101-3p	TPI1	-0.289749206965878	7.26472358751188e-05	0.00076241362281572
hsa-miR-34a-5p	SEC22C	-0.289731514637118	7.27244305184173e-05	0.00156351360212828
hsa-miR-22-5p	CD302	-0.289730345348953	7.2729535031107e-05	0.00206502848341132
hsa-miR-24-3p	NUTM2D	-0.289717182101494	7.27870222105673e-05	0.00089393914732718
hsa-miR-24-3p	CHRNB2	-0.289705177584392	7.2839486078511e-05	0.00089393914732718
hsa-miR-34a-5p	XPO4	-0.289683020264527	7.293641434279e-05	0.00156351360212828
hsa-miR-34a-5p	DNER	-0.289568172339888	7.34407636532357e-05	0.00156643345928865
hsa-miR-24-3p	SV2B	-0.289539862776247	7.35655852923971e-05	0.000899579167977682
hsa-miR-24-3p	KLHDC3	-0.289487432864622	7.3797283234809e-05	0.000900780581980038
hsa-miR-130b-3p	ZEB1	-0.289470345133873	7.38729449790134e-05	0.00630875832260438
hsa-miR-34a-5p	BCAS3	-0.289387218497311	7.42420553483737e-05	0.00157574474569436
hsa-miR-885-5p	SIX4	-0.289376573193594	7.42894488248588e-05	0.000288008848399822
hsa-miR-106b-5p	ARHGEF40	-0.289342800703685	7.44399936572026e-05	0.000752886580800045
hsa-miR-26a-5p	TRIM59	-0.289283794882341	7.47037058073689e-05	0.00520879263780148
hsa-miR-106b-5p	KCNJ15	-0.289199633168177	7.50813623555442e-05	0.000756907889980405
hsa-miR-885-5p	ZBTB8A	-0.289156776627718	7.52743585604104e-05	0.000291110172909302
hsa-miR-34a-5p	UBL3	-0.289140541430314	7.53475920736826e-05	0.0015939485678482
hsa-miR-106b-5p	HEY2	-0.2890957009466	7.55502051651989e-05	0.000760266522395984
hsa-miR-144-3p	OCLN	-0.289068365708904	7.56739708003279e-05	0.0108555174411863
hsa-miR-885-5p	BTN3A1	-0.289042308708475	7.57921259323729e-05	0.000292752898693386
hsa-miR-106b-5p	MAPT	-0.289026861935187	7.58622507718314e-05	0.000760266522395984
hsa-miR-106b-5p	THBS2	-0.289023268852865	7.58785712680246e-05	0.000760266522395984
hsa-miR-106b-5p	UST	-0.289017622216493	7.59042260685201e-05	0.000760266522395984
hsa-miR-34a-5p	MYRIP	-0.289008419830564	7.5946053410338e-05	0.00159610807020224
hsa-miR-24-3p	ZBTB40	-0.289006031071714	7.59569145003269e-05	0.000922138800138861
hsa-miR-144-3p	ATP11A	-0.28897042418313	7.61189828837486e-05	0.0108555174411863
hsa-miR-106b-5p	PTPRD	-0.288927246718836	7.63159444902415e-05	0.000763159444902415
hsa-miR-34a-5p	PJA2	-0.288923281865481	7.63340548017654e-05	0.00159903682876271
hsa-miR-34a-5p	RORA	-0.288860210960354	7.66226870306115e-05	0.00159987175420085
hsa-miR-22-5p	CYP20A1	-0.288851322676573	7.66634447698189e-05	0.00216205990345315
hsa-miR-106b-5p	ZNF614	-0.288798860827079	7.69044259845465e-05	0.000765817564703216
hsa-miR-106b-5p	CLVS2	-0.288788583697225	7.69517166465067e-05	0.000765817564703216
hsa-miR-101-3p	DGCR2	-0.288780528808734	7.69888006255021e-05	0.000794825242221849
hsa-miR-22-5p	POLR1B	-0.288777547791114	7.70025292088576e-05	0.00216205990345315
hsa-miR-34a-5p	FNDC3A	-0.28876945491133	7.70398112021899e-05	0.00160337548815949
hsa-miR-22-5p	NALCN	-0.288633757378911	7.76674642740165e-05	0.00216868157149657
hsa-miR-144-3p	F2RL2	-0.288632508256142	7.76732641507523e-05	0.0108555174411863
hsa-miR-106b-5p	APPBP2	-0.288630161850777	7.76841599838061e-05	0.000771869813599098
hsa-miR-24-3p	NUDT7	-0.288576566518086	7.79334272767878e-05	0.000942743071896626
hsa-miR-24-3p	ZBTB3	-0.288536725126426	7.8119211852214e-05	0.000943299964226197
hsa-miR-106b-5p	CCDC69	-0.288517511851446	7.82089536833831e-05	0.000775842815293625
hsa-miR-423-3p	GPR39	-0.28851061837759	7.82411754407007e-05	0.000974118039964628
hsa-miR-130b-3p	WDR82	-0.288497136162996	7.83042305353774e-05	0.00630875832260438
hsa-miR-130b-3p	PPFIA2	-0.288447046676084	7.85389120446176e-05	0.00630875832260438
hsa-miR-106b-5p	PEA15	-0.288426528097651	7.86352368485554e-05	0.000778827465437845
hsa-miR-22-5p	LONP2	-0.288403325439307	7.87442955345791e-05	0.00217744824707543
hsa-miR-106b-5p	ZNF626	-0.288367438322654	7.89132538496161e-05	0.000780336475168974
hsa-miR-34a-5p	SERINC1	-0.28830360003067	7.92146479394245e-05	0.00163278654134115
hsa-miR-106b-5p	PPP2R2B	-0.288280167588042	7.93255479437963e-05	0.000783166379540501
hsa-miR-24-3p	GPD1	-0.288265183579496	7.93965398537088e-05	0.000950870125587161
hsa-miR-24-3p	FAM180B	-0.288254227238599	7.94484869891828e-05	0.000950870125587161
hsa-miR-106b-5p	SH3D19	-0.288237675212835	7.95270252880994e-05	0.000783909249268409
hsa-miR-24-3p	SLC14A2	-0.2881812104745	7.9795494794007e-05	0.000953309008600969
hsa-miR-34a-5p	DENND4A	-0.288116855698233	8.01025144240587e-05	0.00164538383063502
hsa-miR-24-3p	CREBL2	-0.288102550881558	8.01709091759099e-05	0.000956101832044861
hsa-miR-34a-5p	SSBP2	-0.288065269323129	8.03494185554556e-05	0.00164538383063502
hsa-miR-144-3p	CTDSPL	-0.288004118209815	8.06430256905422e-05	0.0108555174411863
hsa-miR-26a-5p	ARCN1	-0.287986073736419	8.07298552620797e-05	0.0054092359921544
hsa-miR-26a-5p	DLG1	-0.287982622700773	8.0746471541636e-05	0.0054092359921544
hsa-miR-885-5p	STX11	-0.287967519425559	8.08192295325822e-05	0.000311025592382113
hsa-miR-34a-5p	CNRIP1	-0.287961299040455	8.08492132608717e-05	0.00164538383063502
hsa-miR-24-3p	CX3CR1	-0.287938744980617	8.09580166280922e-05	0.000960477175147329
hsa-miR-34a-5p	RYR3	-0.287866220590832	8.13088135034458e-05	0.00164951728593268
hsa-miR-24-3p	MED9	-0.287804255560829	8.16096634004727e-05	0.000963051097820264
hsa-miR-106b-5p	F2R	-0.287721260564344	8.20142518167224e-05	0.000805867885730769
hsa-miR-451a	LONP2	-0.287702059976226	8.21081192420076e-05	0.00888409850198523
hsa-miR-144-3p	PLAT	-0.287657720117714	8.23252718727035e-05	0.0108555174411863
hsa-miR-34a-5p	MLXIP	-0.28759239963594	8.2646156953391e-05	0.00166161104141611
hsa-miR-106b-5p	BMPR2	-0.287569976826716	8.27565783727629e-05	0.000810596769234791
hsa-miR-34a-5p	DLG4	-0.287562543182711	8.27932159564383e-05	0.00166161104141611
hsa-miR-24-3p	SLC25A53	-0.287527870452703	8.29643054522551e-05	0.00097136207890481
hsa-miR-106b-5p	ITGA1	-0.287527566065077	8.29658088919384e-05	0.000811241247777391
hsa-miR-130b-3p	GSTM5	-0.287488739481802	8.3157791694514e-05	0.00654618136219214
hsa-miR-34a-5p	ANKFY1	-0.287487862667475	8.31621320136845e-05	0.00166161104141611
hsa-miR-34a-5p	PRKAR2B	-0.287480856490762	8.31968209199171e-05	0.00166161104141611
hsa-miR-106b-5p	MSANTD4	-0.287471017791841	8.32455570713695e-05	0.000811241247777391
hsa-miR-106b-5p	GINM1	-0.28746331268068	8.32837431413737e-05	0.000811241247777391
hsa-miR-106b-5p	WASF3	-0.287450976635776	8.33449140228624e-05	0.000811241247777391
hsa-miR-106b-5p	CYR61	-0.287418974510922	8.35037996609256e-05	0.000811515799521672
hsa-miR-34a-5p	PRKD1	-0.28724011116535	8.43970679889163e-05	0.00168036391404557
hsa-miR-106b-5p	NRSN1	-0.287202321709878	8.45869359535599e-05	0.0008194771798309
hsa-miR-34a-5p	ZFR	-0.287181787177445	8.46902766778158e-05	0.00168099743615751
hsa-miR-24-3p	PIK3R3	-0.287179588227434	8.47013499774449e-05	0.000989159363923448
hsa-miR-885-5p	ARHGEF10	-0.287178602245218	8.47063155497185e-05	0.000324004230073528
hsa-miR-885-5p	SLC2A5	-0.287094665764311	8.51300352317362e-05	0.000324835576860007
hsa-miR-106b-5p	FAM151B	-0.287052450537698	8.5343891719791e-05	0.000825522690934427
hsa-miR-24-3p	SATB1	-0.2870484225242	8.53643233634321e-05	0.000995179935584053
hsa-miR-423-3p	PRSS21	-0.286988348175421	8.56695881328528e-05	0.00102887879991237
hsa-miR-423-3p	DKK3	-0.28695847255932	8.58217800976732e-05	0.00102887879991237
hsa-miR-106b-5p	FBXL5	-0.286941769785106	8.5906977514466e-05	0.000828631871042808
hsa-miR-144-3p	LRRC1	-0.286914278377847	8.60473781067349e-05	0.0108555174411863
hsa-miR-26a-5p	NBL1	-0.286907861629187	8.6080179835856e-05	0.0054092359921544
hsa-miR-885-5p	HS3ST3A1	-0.286893285192461	8.615473655299e-05	0.000327950557036049
hsa-miR-34a-5p	CHD3	-0.286818046790614	8.65405349973358e-05	0.00171134856366446
hsa-miR-106b-5p	GRM6	-0.286802856488153	8.6618622131949e-05	0.000832665082723535
hsa-miR-423-3p	MYOF	-0.286798228614302	8.66424252557784e-05	0.00102887879991237
hsa-miR-24-3p	HPCAL4	-0.286636580827948	8.74777044496238e-05	0.00101332493419369
hsa-miR-885-5p	SLC7A11	-0.286636213509706	8.74796110471969e-05	0.000332591564706009
hsa-miR-24-3p	AP3S2	-0.286628193393197	8.75212498718398e-05	0.00101332493419369
hsa-miR-22-5p	MIEF1	-0.286605263628624	8.76403990299827e-05	0.0023942409551218
hsa-miR-106b-5p	RGS4	-0.286604031809652	8.7646804188241e-05	0.000841246760446641
hsa-miR-130b-3p	KCTD7	-0.286574848259969	8.77986798614769e-05	0.00656730271279194
hsa-miR-106b-5p	PFN2	-0.286573562674921	8.78053759097576e-05	0.000841468185801844
hsa-miR-885-5p	FAM198B	-0.286435148055275	8.85291221964082e-05	0.000336175725783224
hsa-miR-26a-5p	LAMC1	-0.286432849594706	8.85411874877751e-05	0.00549603224771677
hsa-miR-885-5p	HLA-DQA1	-0.286375476706598	8.88428541240752e-05	0.000336786923925348
hsa-miR-144-3p	SNX27	-0.286337544332817	8.90428309637365e-05	0.0108582785536334
hsa-miR-34a-5p	FBXL3	-0.286288933130881	8.9299722294223e-05	0.00175622787178638
hsa-miR-22-5p	NUCKS1	-0.286250576420911	8.95029124585354e-05	0.0024212057218529
hsa-miR-22-5p	YLPM1	-0.286234996317274	8.9585569842994e-05	0.0024212057218529
hsa-miR-34a-5p	MXRA7	-0.286163708106368	8.99646892948668e-05	0.00175972539153076
hsa-miR-34a-5p	ZNF641	-0.286147006226998	9.00537289686453e-05	0.00175972539153076
hsa-miR-22-5p	DDX46	-0.286114124302902	9.02292676320336e-05	0.00242563148198031
hsa-miR-106b-5p	ZNF436	-0.28611252051818	9.02378375560934e-05	0.000863446796954299
hsa-miR-24-3p	GNG11	-0.286106110295722	9.02720985953116e-05	0.00103628684611965
hsa-miR-24-3p	ZNF33A	-0.286065480251023	9.04895395634876e-05	0.00103701934134727
hsa-miR-106b-5p	SLC47A1	-0.286062141743573	9.05074281428421e-05	0.000864694044256999
hsa-miR-423-3p	FNDC3B	-0.28604392565795	9.0605092960213e-05	0.00104203399559757
hsa-miR-885-5p	AGTRAP	-0.286021153172493	9.07273255706908e-05	0.000342457579012632
hsa-miR-130b-3p	DPYSL2	-0.286018300722786	9.07426471369158e-05	0.00656730271279194
hsa-miR-22-5p	PDE8B	-0.286012082943015	9.07760535395277e-05	0.00242741891316811
hsa-miR-130b-3p	ZNFX1	-0.285988198664042	9.09044842712712e-05	0.00656730271279194
hsa-miR-24-3p	GGA2	-0.28598348302083	9.0929861374447e-05	0.00104029926148732
hsa-miR-24-3p	UNC119B	-0.285899155732922	9.13847881072963e-05	0.00104373488955034
hsa-miR-26a-5p	TMEM184B	-0.285882809874404	9.14732166206449e-05	0.00560093560148521
hsa-miR-106b-5p	GPX8	-0.285861754030551	9.15872435211055e-05	0.000872326353168811
hsa-miR-130b-3p	ZFPM2	-0.285828295272704	9.17687116878955e-05	0.00656730271279194
hsa-miR-34a-5p	PIP4K2B	-0.285808981910658	9.18736135942991e-05	0.00177733673836546
hsa-miR-34a-5p	DNAJC27	-0.285804857234956	9.18960316141287e-05	0.00177733673836546
hsa-miR-34a-5p	POLR1E	-0.28577999374852	9.20312756765199e-05	0.00177733673836546
hsa-miR-885-5p	SIKE1	-0.2857528449809	9.21791633337612e-05	0.000346690568906428
hsa-miR-22-5p	AMIGO1	-0.285723856717316	9.23373169683561e-05	0.00244587289471868
hsa-miR-24-3p	TCN2	-0.28565864583736	9.26940226039365e-05	0.00105689975097394
hsa-miR-106b-5p	PRSS35	-0.285595005193221	9.30433829185855e-05	0.000884838296974603
hsa-miR-144-3p	KITLG	-0.285514607832177	9.34864934940972e-05	0.0110920461199753
hsa-miR-22-5p	PDZD8	-0.285482224899931	9.36655299052849e-05	0.00244587289471868
hsa-miR-22-5p	TMEM246	-0.2854424451847	9.38859005887267e-05	0.00244587289471868
hsa-miR-106b-5p	RCAN1	-0.285424733622867	9.39841747904388e-05	0.000892418540441323
hsa-miR-24-3p	XKR4	-0.285394859086506	9.41501546557242e-05	0.00106629789249352
hsa-miR-106b-5p	HOMER2	-0.285372713933412	9.427336796593e-05	0.000893797885600649
hsa-miR-34a-5p	MARK1	-0.285340807548332	9.44511572672259e-05	0.00181219741586482
hsa-miR-34a-5p	XKR4	-0.28529950870549	9.46817496082381e-05	0.00181219741586482
hsa-miR-106b-5p	PKIA	-0.285265660914312	9.48711319184273e-05	0.000898094099410722
hsa-miR-34a-5p	CLIP3	-0.285144326352108	9.5552931560894e-05	0.00182344481563237
hsa-miR-24-3p	TGFBR3	-0.285116905185325	9.57076500576239e-05	0.00107997067835468
hsa-miR-101-3p	HDGF	-0.285097557381314	9.5816957313205e-05	0.000932542482548616
hsa-miR-24-3p	UCK1	-0.285076752887465	9.59346246915665e-05	0.00107997067835468
hsa-miR-130b-3p	SLCO1B3	-0.284972644245587	9.65254842398497e-05	0.00660590668930776
hsa-miR-24-3p	ZNF286B	-0.284948135545078	9.66650758385534e-05	0.00108567264876911
hsa-miR-106b-5p	UTRN	-0.284909690120992	9.6884426186899e-05	0.000915756905054251
hsa-miR-24-3p	POU6F1	-0.284896802173881	9.69580625976544e-05	0.00108631064759161
hsa-miR-130b-3p	ZMAT3	-0.284896695764216	9.69586707966078e-05	0.00660590668930776
hsa-miR-34a-5p	SHE	-0.284743502956136	9.78379789701509e-05	0.00185373538394377
hsa-miR-34a-5p	NANOS1	-0.284714553697437	9.80049806470037e-05	0.00185373538394377
hsa-miR-130b-3p	SGIP1	-0.28470076672311	9.80846083374277e-05	0.00660590668930776
hsa-miR-106b-5p	ZSCAN26	-0.284689716905691	9.81484710955305e-05	0.000925622282236008
hsa-miR-106b-5p	SACS	-0.284676266352319	9.82262615126456e-05	0.000925622282236008
hsa-miR-101-3p	GAN	-0.284567304871596	9.88585643382707e-05	0.00094025331674423
hsa-miR-130b-3p	CYBRD1	-0.284539338375386	9.90214671415543e-05	0.00660590668930776
hsa-miR-34a-5p	C6orf89	-0.284418972274552	9.97254633278511e-05	0.0018775930729206
hsa-miR-34a-5p	KIAA0355	-0.284397723194278	9.98502302812695e-05	0.0018775930729206
hsa-miR-106b-5p	SLC16A12	-0.284361851445953	0.000100061187879019	0.000940060479165974
hsa-miR-22-5p	MFSD6	-0.284328979066989	0.000100254872798996	0.00258514350574555
hsa-miR-24-3p	GLYAT	-0.284324138876269	0.000100283420952257	0.00111517807483976
hsa-miR-106b-5p	TXNDC15	-0.284297886919336	0.000100438391440362	0.000942178868345389
hsa-miR-106b-5p	C14orf37	-0.284226179657307	0.000100862836743551	0.000944733357733712
hsa-miR-24-3p	ZNF831	-0.284192351397258	0.000101063653247852	0.00112200601878783
hsa-miR-22-5p	FYCO1	-0.284180171939456	0.000101136046392447	0.00259462730186512
hsa-miR-101-3p	ZNF469	-0.28416866229362	0.000101204502864203	0.000956406534176406
hsa-miR-34a-5p	PCDH10	-0.284143799934701	0.000101352525964908	0.00188616979708662
hsa-miR-24-3p	FASLG	-0.284106258111822	0.000101576422884922	0.00112400140077577
hsa-miR-106b-5p	NPTXR	-0.28399337023192	0.000102252470798204	0.000956306993459106
hsa-miR-34a-5p	TFDP2	-0.283990395116164	0.000102270344600069	0.00188616979708662
hsa-miR-34a-5p	MCFD2	-0.283985776570764	0.000102298097537459	0.00188616979708662
hsa-miR-34a-5p	ZNF287	-0.283976923247578	0.000102351317051876	0.00188616979708662
hsa-miR-101-3p	CA12	-0.283972275591793	0.000102379265630972	0.000958423735531257
hsa-miR-885-5p	MED17	-0.283886177023027	0.000102898311098772	0.000385437548909959
hsa-miR-885-5p	CRTAP	-0.283874137729309	0.00010297108596991	0.000385437548909959
hsa-miR-106b-5p	APBB2	-0.283867361744755	0.000103012066482045	0.000961962305042857
hsa-miR-34a-5p	GOSR1	-0.283847456339666	0.000103132540783329	0.00188616979708662
hsa-miR-34a-5p	EZH1	-0.283830917406995	0.0001032327403288	0.00188616979708662
hsa-miR-22-5p	KIF13A	-0.283821950594607	0.000103287102986534	0.00263642938633304
hsa-miR-24-3p	CSF1R	-0.283798979627932	0.000103426490204978	0.00113887244516085
hsa-miR-34a-5p	RPL5	-0.283797846984831	0.000103433367605356	0.00188616979708662
hsa-miR-106b-5p	IPO5	-0.283758782375453	0.00010367082972135	0.000966660439293667
hsa-miR-34a-5p	PARP11	-0.283739523670036	0.000103788085321892	0.00188616979708662
hsa-miR-130b-3p	TMEM130	-0.283705995206974	0.000103992517753378	0.00675150511772329
hsa-miR-106b-5p	KCNK2	-0.283610294482884	0.000104578106650473	0.000972848654815441
hsa-miR-130b-3p	KCTD20	-0.283601087414577	0.000104634606753334	0.00675150511772329
hsa-miR-106b-5p	PLEKHO2	-0.283598936493639	0.000104647810212031	0.000972848654815441
hsa-miR-885-5p	TROVE2	-0.283571344022573	0.000104817325332975	0.000391417485347813
hsa-miR-101-3p	AFAP1	-0.283459890137029	0.000105504664058721	0.000978494419223675
hsa-miR-34a-5p	STAT3	-0.283342410639398	0.000106233727218951	0.00191907050490189
hsa-miR-106b-5p	TNFSF13B	-0.283287232588497	0.000106577779936016	0.000989309437074231
hsa-miR-26a-5p	GALNT2	-0.283247900775033	0.000106823662480004	0.00632247025608393
hsa-miR-22-5p	APPL1	-0.283228158198382	0.00010694728303431	0.00271613853495178
hsa-miR-24-3p	CCT6B	-0.283167064250509	0.000107330678789347	0.00117610727569495
hsa-miR-106b-5p	SIRPB2	-0.283155572131922	0.000107402941256469	0.000993997414609046
hsa-miR-34a-5p	SMAD4	-0.283060180792409	0.00010800452173441	0.00193502510794286
hsa-miR-574-3p	THRA	-0.283058581804318	0.000108014632481864	0.00205527842361324
hsa-miR-34a-5p	PLCXD3	-0.283057797088014	0.000108019594736664	0.00193502510794286
hsa-miR-106b-5p	SLC16A10	-0.283042805247687	0.000108114438544902	0.000999093249053335
hsa-miR-22-5p	PDS5B	-0.283008365382157	0.000108332612754513	0.00273756512430655
hsa-miR-26a-5p	FAM98A	-0.28294251520676	0.000108750916352568	0.00636255361189161
hsa-miR-101-3p	FN1	-0.282917902848171	0.000108907650339783	0.00100074587455081
hsa-miR-423-3p	TNXB	-0.282908473582617	0.000108967752826784	0.00121787488453464
hsa-miR-34a-5p	PCDHGB4	-0.282828089810653	0.000109481383263481	0.00195055912150175
hsa-miR-24-3p	MPHOSPH8	-0.282770484051268	0.000109850860602845	0.00119655446259491
hsa-miR-885-5p	TRPS1	-0.282762718317045	0.000109900758344239	0.000407980645362813
hsa-miR-24-3p	ZNF22	-0.282761942685498	0.00010990574323094	0.00119655446259491
hsa-miR-34a-5p	UBXN7	-0.282584621732655	0.000111050931015192	0.00196868403648961
hsa-miR-34a-5p	BICD2	-0.28257351286093	0.000111123045443279	0.00196868403648961
hsa-miR-106b-5p	NFIA	-0.282555262392174	0.000111241615420064	0.00102342286186459
hsa-miR-885-5p	CYBB	-0.282520045058971	0.000111470750624568	0.000413321464035501
hsa-miR-34a-5p	ARSG	-0.282497296744752	0.000111618993024302	0.00197203775862441
hsa-miR-106b-5p	THSD4	-0.282478279842039	0.000111743060683385	0.00102651539473938
hsa-miR-24-3p	VPS33A	-0.282471744636408	0.000111785726614606	0.00121310876953149
hsa-miR-130b-3p	CACNG1	-0.282469923322157	0.000111797620014039	0.00709734568347189
hsa-miR-885-5p	SLC30A1	-0.282456632534622	0.00011188444628369	0.000414367337530655
hsa-miR-22-5p	PRKACB	-0.282428721173561	0.000112066991430648	0.00279008164872165
hsa-miR-885-5p	TXNIP	-0.282340258211169	0.000112647396955733	0.000416213621615782
hsa-miR-106b-5p	TBC1D2B	-0.282323357465004	0.000112758602156322	0.00103431450426996
hsa-miR-34a-5p	SENP1	-0.282305688855905	0.000112874969598902	0.00198778237801114
hsa-miR-101-3p	MAP7D1	-0.282301648297864	0.000112901596943851	0.00103017058031729
hsa-miR-144-3p	IRS1	-0.28222915008493	0.000113380360950457	0.0129564185426433
hsa-miR-101-3p	CBX4	-0.282227472544957	0.000113391461540649	0.00103017058031729
hsa-miR-26a-5p	AP2M1	-0.28217058787985	0.000113768480027786	0.00656108597888465
hsa-miR-24-3p	PXK	-0.282145687408458	0.000113933883288495	0.00123048593951575
hsa-miR-34a-5p	EPG5	-0.282092289712136	0.000114289340100377	0.00200271048006954
hsa-miR-106b-5p	CLEC14A	-0.282077814876217	0.000114385874455482	0.00104615063382702
hsa-miR-885-5p	KNTC1	-0.282018719006512	0.000114780783408234	0.000423102934624265
hsa-miR-106b-5p	PGBD5	-0.281977377469559	0.000115057806413472	0.00105074849680538
hsa-miR-144-3p	MPZL2	-0.281970704525211	0.000115102579308221	0.0129564185426433
hsa-miR-106b-5p	SCN3A	-0.281904703757885	0.000115546297553018	0.00105366007019713
hsa-miR-130b-3p	DIP2C	-0.281871193087361	0.000115772199101515	0.00723300596291371
hsa-miR-34a-5p	SHISA7	-0.281800971246283	0.000116246917590256	0.00202650112117419
hsa-miR-34a-5p	IPO11	-0.281796495361515	0.000116277237399048	0.00202650112117419
hsa-miR-106b-5p	MGAT4C	-0.28174778394868	0.000116607688851913	0.00106177968881287
hsa-miR-26a-5p	PPP4R1	-0.281693695419264	0.000116975646788408	0.00656108597888465
[truncated: 8,755 more rows]
